# Supplementary material for: Claudin-10 Expression and the Gene Expression Pattern of Thick Ascending Limb Cells
Source: Int J Mol Sci. 2024 Apr 3;25(7):4008. doi: 10.3390/ijms25074008 (PMC11011785; doi:10.3390/ijms25074008)
Supplement: Supplementary file 1 [file ijms-25-04008-s001.zip › Prot-Bertoye supplementary material/Prot-Bertoye Tables copie.xlsx]

## Sheet: Table S1 cKO MTAL WT MTAL
FeatureID	Gene Name	logFC	FC	PValue	FDR	Status	MTAL_KO_16	MTAL_KO_18	MTAL_KO_20	MTAL_WT_11	MTAL_WT_13	MTAL_WT_15	MTAL_WT_17	MTAL_WT_19
1810014B01Rik	RIKEN cDNA 1810014B01 gene	-1.10315	-2.14823	0.00474433	0.0440075	Down in MTAL_KO	5.191	13.442	2.69	20.701	27.518	12.989	23.158	5.494
2310001H17Rik	RIKEN cDNA 2310001H17 gene	-1.23975	-2.36157	0.000219879	0.00478326	Down in MTAL_KO	4.457	4.768	2.688	15.561	6.873	12.923	6.303	12.469
2410003L11Rik	RIKEN cDNA 2410003L11 gene	-2.33171	-5.03403	1.56456e-07	1.10716e-05	Down in MTAL_KO	6.881	4.114	5.575	23.262	18.41	51.315	18.549	13.784
4732440D04Rik	RIKEN cDNA 4732440D04 gene	-1.11065	-2.15943	0.00438641	0.0420132	Down in MTAL_KO	2.811	4.473	2.627	4.781	1.783	9.81	3.076	3.632
4732491K20Rik	RIKEN cDNA 4732491K20 gene	-1.20112	-2.29918	0.00443515	0.0422111	Down in MTAL_KO	0.871	1.066	0.827	1.478	2.007	1.728	1.524	2.526
4930581F22Rik	RIKEN cDNA 4930581F22 gene	-1.18529	-2.27409	0.0046553	0.0435146	Down in MTAL_KO	4.427	5.635	2.535	3.855	10.88	10.502	7.342	4.9
Afap1l1	actin filament associated protein 1-like 1	-1.07839	-2.11168	0.00193004	0.024492	Down in MTAL_KO	1.451	1.267	2.804	2.616	2.762	4.979	2.864	3.603
Akr1c12	aldo-keto reductase family 1, member C12	-1.53856	-2.90505	0.000754678	0.0123858	Down in MTAL_KO	3.474	2.103	5.253	4.22	5.945	15.707	8.856	9.488
Akr1c13	aldo-keto reductase family 1, member C13	-1.60415	-3.04017	5.46606e-08	4.69691e-06	Down in MTAL_KO	13.392	5.957	14.715	20.065	28.548	26.864	32.644	24.913
Amdhd1	amidohydrolase domain containing 1	-1.10825	-2.15584	0.00455466	0.0429409	Down in MTAL_KO	0.994	2.007	1.723	3.286	3.642	3.311	2.348	2.436
Amy1	amylase 1, salivary	-1.11836	-2.17101	0.00175676	0.0229467	Down in MTAL_KO	3.175	3.583	12.692	6.681	6.687	9.281	8.663	11.586
Angpt2	angiopoietin 2	-1.76575	-3.4005	1.87922e-07	1.30677e-05	Down in MTAL_KO	1.87	1.338	1.899	6.718	3.459	6.274	3.144	5.697
Ankrd33b	ankyrin repeat domain 33B	-1.15513	-2.22704	5.84222e-08	4.94943e-06	Down in MTAL_KO	4.508	4.675	5.022	7.323	11.547	7.481	10.738	8.477
Ano1	anoctamin 1, calcium activated chloride channel	-2.43099	-5.39264	0.00197028	0.0247934	Down in MTAL_KO	0.189	0.243	0.11	1.563	0.143	0.93	0.238	1.452
Ano4	anoctamin 4	-1.605	-3.04196	4.25902e-08	3.82132e-06	Down in MTAL_KO	2.963	1.366	4.235	10.903	11.354	7.856	7.694	12.551
Aplnr	apelin receptor	-1.46099	-2.75297	0.00355858	0.0368098	Down in MTAL_KO	0.744	0.702	0.985	2.934	0.999	3.409	1.519	0.997
Arhgap31	Rho GTPase activating protein 31	-1.07596	-2.10813	0.000126195	0.00301743	Down in MTAL_KO	1.58	1.731	1.317	3.675	2.049	3.844	3.419	2.939
B130034C11Rik	RIKEN cDNA B130034C11 gene	-1.87918	-3.67866	2.26767e-05	0.000783908	Down in MTAL_KO	1.594	1.686	1.4	10.5	4.062	3.872	3.518	5.656
Bambi	BMP and activin membrane-bound inhibitor	-1.13798	-2.20072	0.000303902	0.00616516	Down in MTAL_KO	2.552	1.888	1.586	3.944	2.739	3.395	4.746	3.937
BC025920	zinc finger protein pseudogene	-1.95688	-3.88221	0.000321411	0.00642289	Down in MTAL_KO	1.497	1.33	0.348	9.42	1.377	3.507	2.265	5.799
Bcl2l11	BCL2-like 11 (apoptosis facilitator)	-1.14513	-2.21165	0.00046634	0.00855193	Down in MTAL_KO	6.234	3.882	1.652	4.379	11.681	6.399	4.308	5.605
Brca2	breast cancer 2, early onset	-1.28643	-2.43924	0.00410787	0.0405062	Down in MTAL_KO	1.697	1.615	0.552	3.03	3.268	3.67	0.833	3.464
Cacnb2	calcium channel, voltage-dependent, beta 2 subunit	-1.2042	-2.3041	0.000906472	0.0140346	Down in MTAL_KO	3.904	1.701	2.541	7.671	2.735	8.798	4.462	5.327
Cd300lg	CD300 molecule like family member G	-1.71854	-3.29102	8.5057e-12	1.46177e-09	Down in MTAL_KO	5.008	4.123	4.186	19.193	17.532	10.142	16.724	10.413
Cd34	CD34 antigen	-1.04485	-2.06315	8.13838e-06	0.00033188	Down in MTAL_KO	10.987	5.896	8.456	16.419	14.316	26.783	19.192	29.098
Cd36	CD36 molecule	-1.06655	-2.09442	3.02628e-06	0.000145045	Down in MTAL_KO	18.384	14.377	13.009	26.125	17.628	46.154	32.696	26.11
Cdh5	cadherin 5	-1.3348	-2.52241	8.35324e-12	1.45637e-09	Down in MTAL_KO	5.729	5.762	4.548	12.187	10.89	12.333	10.924	14.058
Cfap69	cilia and flagella associated protein 69	-1.12824	-2.18592	2.32225e-05	0.000798189	Down in MTAL_KO	2.953	7.999	3.472	15.814	6.935	9.007	6.073	11.393
Chac1	ChaC, cation transport regulator 1	-1.98275	-3.95246	6.52286e-06	0.000273415	Down in MTAL_KO	1.43	1.565	0.767	5.208	5.645	4.491	2.594	4.994
Chd5	chromodomain helicase DNA binding protein 5	-1.44789	-2.72808	0.000122196	0.00295447	Down in MTAL_KO	0.539	0.462	2.119	0.529	1.971	1.228	1.164	1.515
Ciart	circadian associated repressor of transcription	-2.0664	-4.1884	0.00034809	0.00674502	Down in MTAL_KO	1.79	1.745	1.851	13.824	3.853	2.276	9.691	2.784
Cldn10	claudin 10	-1.75172	-3.3676	1.84391e-25	2.77278e-22	Down in MTAL_KO	197.855	109.546	161.145	510.819	513.788	497.563	429.745	538.281
Clec14a	C-type lectin domain family 14, member a	-1.4155	-2.66752	0.000896566	0.013935	Down in MTAL_KO	0.894	1.119	1.399	2.312	1.552	1.596	2.776	4.504
Cnnm1	cyclin M1	-1.09499	-2.13612	1.07159e-10	1.57211e-08	Down in MTAL_KO	9.623	9.38	8.639	19.791	15.422	14.667	16.12	17.112
Col5a1	collagen, type V, alpha 1	-2.3361	-5.04936	0.000320488	0.00641509	Down in MTAL_KO	0.129	0.363	0.08	1.383	0.391	1.544	1.043	2.44
Corin	corin, serine peptidase	-2.86896	-7.30538	7.00254e-07	4.21203e-05	Down in MTAL_KO	0.281	0.124	0.135	0.987	1.499	1.808	0.839	0.637
Cox7a1	cytochrome c oxidase subunit 7A1	-1.55711	-2.94263	2.08712e-07	1.41853e-05	Down in MTAL_KO	33.07	33.747	17.792	100.493	78.865	92.782	50.454	62.135
D330041H03Rik	RIKEN cDNA D330041H03 gene	-1.64899	-3.13614	0.00223412	0.0272305	Down in MTAL_KO	1.525	2.395	0.625	3.581	2.288	5.665	1.543	3.475
Dbp	D site albumin promoter binding protein	-1.45961	-2.75034	0.00193419	0.0244985	Down in MTAL_KO	37.426	16.63	24.349	75.187	47.035	54.599	135.985	48.714
Ddr2	discoidin domain receptor family, member 2	-2.77769	-6.85755	0.000228334	0.00492267	Down in MTAL_KO	0.085	0.266	0.088	0.881	0.036	1.777	0.881	1.058
Dok7	docking protein 7	-1.18145	-2.26805	0.000133338	0.00316381	Down in MTAL_KO	2.135	3.376	1.613	4.511	14.627	5.209	5.226	4.007
Dzank1	double zinc ribbon and ankyrin repeat domains 1	-1.10524	-2.15134	0.000460006	0.00848239	Down in MTAL_KO	1.425	1.565	0.922	2.038	2.562	8.613	3.04	2.627
Efcab2	EF-hand calcium binding domain 2	-1.02847	-2.03986	2.5384e-07	1.67785e-05	Down in MTAL_KO	6.942	9.852	16.573	18.707	16.73	20.131	15.775	14.655
Elavl3	ELAV like RNA binding protein 3	-1.18917	-2.28021	0.000574686	0.0100487	Down in MTAL_KO	2.247	2.036	1.347	5.089	2.474	6.608	2.758	3.125
Emcn	endomucin	-1.0941	-2.1348	4.5383e-05	0.00136277	Down in MTAL_KO	12.941	10.387	9.687	24.892	17.052	18.5	24.801	18.126
Enpp2	ectonucleotide pyrophosphatase/phosphodiesterase 2	-1.00548	-2.00761	1.3471e-09	1.65363e-07	Down in MTAL_KO	181.164	176.055	108.083	245.178	373.846	280.817	203.247	265.057
Fabp4	fatty acid binding protein 4, adipocyte	-1.03281	-2.046	1.10306e-05	0.000426681	Down in MTAL_KO	43.65	45.953	90.211	118.768	87.692	81.237	116.586	87.813
Fam49a		-1.33269	-2.51871	0.00250907	0.0294192	Down in MTAL_KO	2.333	1.231	0.693	6.229	2.393	1.787	1.43	3.605
Fam76b	family with sequence similarity 76, member B	-1.01518	-2.02116	0.000240407	0.00511875	Down in MTAL_KO	5.237	8.197	4.953	13.976	9.681	12.52	9.596	9.306
Fat4	FAT atypical cadherin 4	-1.34999	-2.54911	0.00250377	0.0294144	Down in MTAL_KO	0.208	0.333	0.239	0.268	0.355	0.805	0.482	0.893
Fgd5	FYVE, RhoGEF and PH domain containing 5	-1.28622	-2.43889	2.96883e-05	0.00096527	Down in MTAL_KO	1.335	1.371	0.808	2.217	3.092	3.045	2.746	1.784
Flt1	FMS-like tyrosine kinase 1	-1.10158	-2.14589	2.12893e-07	1.43882e-05	Down in MTAL_KO	6.129	5.774	5.197	11.947	7.258	17.412	11.765	16.545
Flt4	FMS-like tyrosine kinase 4	-1.09387	-2.13446	0.00105048	0.0156335	Down in MTAL_KO	1.321	1.49	0.921	2.363	1.672	1.99	2.293	3.717
Fnip2	folliculin interacting protein 2	-1.32406	-2.50369	6.84865e-09	7.16428e-07	Down in MTAL_KO	5.542	7.265	8.048	13.69	13.636	10.812	9.426	17.211
Frg2f1	FSHD region gene 2 family member 1	-1.53169	-2.89124	6.07514e-05	0.00171157	Down in MTAL_KO	4.984	4.25	1.832	9.599	13.667	15.029	8.508	13.915
G6pc	glucose-6-phosphatase, catalytic	-2.74584	-6.70782	2.29815e-23	2.3039e-20	Down in MTAL_KO	7.981	4.119	4.023	27.289	38.686	49.9	23.121	22.141
Gbp9	guanylate-binding protein 9	-1.68262	-3.21011	2.08518e-05	0.000727094	Down in MTAL_KO	0.939	0.59	0.595	2.18	1.99	1.534	1.886	2.216
Gdpd5	glycerophosphodiester phosphodiesterase domain containing 5	-1.39887	-2.63694	0.00325914	0.0346662	Down in MTAL_KO	0.692	1.169	0.934	2.794	1.087	3.699	0.75	2.35
Gimap5	GTPase, IMAP family member 5	-1.59915	-3.02965	0.00425319	0.0415731	Down in MTAL_KO	1.048	1.039	1.671	1.01	3.884	1.639	2.985	4.094
Gimap6	GTPase, IMAP family member 6	-1.18086	-2.26712	0.000232784	0.00498291	Down in MTAL_KO	6.498	5.206	7.183	17.247	7.611	8.676	14.068	12.206
Gm13075	predicted gene 13075	-1.3699	-2.58453	1.87412e-06	0.000100203	Down in MTAL_KO	12.196	11.349	7.247	14.015	27.93	27.47	20.263	13.485
Gm28875		-1.10742	-2.15461	0.0012701	0.017921	Down in MTAL_KO	4.998	7.147	4.791	7.797	12.62	10.369	7.674	15.671
Gm34934	predicted gene, 34934	-1.41562	-2.66775	9.02986e-05	0.00233611	Down in MTAL_KO	3.402	4.029	2.148	7.913	5.456	6.974	6.173	11.923
Gm36266	predicted gene, 36266	-1.86957	-3.65424	0.000955819	0.0145735	Down in MTAL_KO	1.338	1.346	1.228	10.263	2.648	3.383	2.771	1.785
Gm4285	predicted gene 4285	-1.43917	-2.71166	0.00448323	0.0426013	Down in MTAL_KO	5.124	3.505	1.987	4.508	16.022	6.246	8.464	7.735
Gm45650	predicted gene 45650	-1.81055	-3.50777	1.7618e-07	1.23944e-05	Down in MTAL_KO	2.243	1.171	3.131	6.076	6.627	6.909	6.726	5.6
Gm45847		-1.40871	-2.655	5.44353e-07	3.35824e-05	Down in MTAL_KO	5.196	4.421	14.222	14.933	13.603	19.978	9.498	12.047
Gm46404	predicted gene, 46404	-1.04934	-2.06958	0.00154235	0.020801	Down in MTAL_KO	2.295	1.511	1.77	2.298	4.509	2.891	3.354	3.231
Gm46620	predicted gene, 46620	-2.56092	-5.90082	0.00034079	0.00666619	Down in MTAL_KO	5.981	7.878	4.105	40.439	3.889	42.049	35.077	36.008
Gm48226		-1.14131	-2.20581	0.00398529	0.039691	Down in MTAL_KO	2.558	2.385	1.991	7.337	3.035	5.859	2.636	2.686
Gm48287		-1.80918	-3.50442	3.03074e-07	1.94972e-05	Down in MTAL_KO	11.74	12.316	8.705	47.839	34.638	48.478	22.978	17.593
Gm49602		-1.58175	-2.99332	1.10801e-06	6.31726e-05	Down in MTAL_KO	2.057	2.305	2.703	6.765	5.013	8.563	4.081	4.848
Gm5512	required for meiotic nuclear division 1 pseudogene	-1.07475	-2.10636	0.0039856	0.039691	Down in MTAL_KO	7.534	10.542	2.797	11.294	17.554	10.818	8.815	18.119
Gm5524	predicted gene 5524	-1.8655	-3.64393	1.23526e-08	1.24697e-06	Down in MTAL_KO	2.553	2.194	2.71	5.898	10.203	6.865	6.616	8.724
Gm6457	predicted pseudogene 6457	-1.44851	-2.72926	0.00416233	0.0408758	Down in MTAL_KO	14.635	6.599	3.564	10.533	23.433	28.394	15.589	23.856
Gm8995	predicted gene 8995	-1.32564	-2.50644	0.000326231	0.00649762	Down in MTAL_KO	1.268	1.081	0.736	1.729	1.44	2.337	2.195	1.484
Gm9958	predicted gene 9958	-1.69755	-3.24349	0.00307593	0.0333563	Down in MTAL_KO	1.066	0.713	0.796	3.316	1.241	4.061	2.337	2.485
Gpc5	glypican 5	-1.36818	-2.58144	0.00392275	0.0391949	Down in MTAL_KO	1.393	2.797	0.715	2.45	5.08	4.557	3.077	4.901
Gpr182	G protein-coupled receptor 182	-1.77391	-3.41979	0.000196674	0.00438147	Down in MTAL_KO	0.351	0.797	0.304	1.924	1.286	1.227	1.337	1.618
Grap	GRB2-related adaptor protein	-1.80929	-3.50469	0.00113066	0.0164641	Down in MTAL_KO	1.244	0.831	0.807	3.911	4.965	3.47	2.222	1.059
Gsto2	glutathione S-transferase omega 2	-1.54871	-2.92555	0.00371768	0.0378815	Down in MTAL_KO	2.773	2.604	0.543	6.511	5.575	6.273	2.937	6.492
H2aw	H2A.W histone	-1.06514	-2.09237	0.00178757	0.0233238	Down in MTAL_KO	8.427	8.973	9.259	18.427	18.582	28.58	5.745	11.084
H2bc6	H2B clustered histone 6	-2.54762	-5.84668	8.89873e-05	0.00231213	Down in MTAL_KO	1.16	1.153	0.719	4.148	1.665	16.506	1.061	3.56
Heg1	heart development protein with EGF-like domains 1	-1.06787	-2.09633	7.95754e-08	6.38195e-06	Down in MTAL_KO	2.072	2.211	2.267	10.751	4.852	4.008	4.077	5.328
Hey2	hairy/enhancer-of-split related with YRPW motif 2	-1.87407	-3.66566	0.000307581	0.00621883	Down in MTAL_KO	0.709	0.482	0.796	1.21	2.835	2.728	1.334	2.529
Hlf	hepatic leukemia factor	-1.7319	-3.32164	8.04427e-06	0.000329159	Down in MTAL_KO	1.683	1.458	1.185	3.343	2.663	4.229	7.455	3.682
Hoxb3os	homeobox B3 and homeobox B2, opposite strand	-1.57143	-2.97198	7.57846e-05	0.00204296	Down in MTAL_KO	2.462	1.895	1.751	4.266	3.814	4.93	4.851	9.088
Hsbp1l1	heat shock factor binding protein 1-like 1	-1.14154	-2.20617	0.00121831	0.0173598	Down in MTAL_KO	7.587	8.432	10.256	28.517	12.329	14.573	14.917	10.73
Htr1b	5-hydroxytryptamine (serotonin) receptor 1B	-1.1067	-2.15352	1.36707e-07	9.90763e-06	Down in MTAL_KO	8.787	14.937	9.244	16.855	36.7	16.677	20.388	25.351
Ifi203	interferon activated gene 203	-1.63898	-3.11445	4.91364e-05	0.00145953	Down in MTAL_KO	1.333	1.072	2	3.451	1.785	4.65	3.954	3.631
Ifi44	interferon-induced protein 44	-1.52063	-2.86916	2.0227e-05	0.000709419	Down in MTAL_KO	3.814	1.847	1.627	5.732	5.075	11.429	6.206	4.353
Ifit1bl2	interferon induced protein with tetratricopeptide repeats 1B like 2	-1.1679	-2.24685	4.38993e-05	0.00134038	Down in MTAL_KO	5.537	3.302	2.683	8.729	7.663	6.671	7.03	7.006
Igf1	insulin-like growth factor 1	-1.91322	-3.76648	1.01769e-12	2.22597e-10	Down in MTAL_KO	10.151	6.035	2.879	15.706	22.388	24.519	13.732	24.341
Il15	interleukin 15	-1.25565	-2.38775	0.00015448	0.00357383	Down in MTAL_KO	10.191	12.088	18.768	34.526	33.193	16.278	14.262	15.458
Impg2	interphotoreceptor matrix proteoglycan 2	-1.73007	-3.31743	0.00265161	0.0306425	Down in MTAL_KO	0.201	0.435	0.199	0.613	1.708	0.647	0.674	0.253
Irs1	insulin receptor substrate 1	-1.00315	-2.00436	1.08699e-07	8.25226e-06	Down in MTAL_KO	10.657	8.686	13.163	16.277	20.184	27.99	14.564	17.563
Itga9	integrin alpha 9	-1.74312	-3.34757	1.26515e-07	9.28037e-06	Down in MTAL_KO	0.973	2.105	13.657	4.417	1.794	15.571	3.297	3.259
Kank3	KN motif and ankyrin repeat domains 3	-1.01712	-2.02388	0.00033701	0.00664628	Down in MTAL_KO	8.512	8.548	6.826	11.825	15.899	15.176	10.188	15.348
Kcnj5	potassium inwardly-rectifying channel, subfamily J, member 5	-1.48732	-2.80368	0.00201884	0.0251936	Down in MTAL_KO	0.59	0.497	0.31	1.919	1.552	0.748	1.004	1.769
Kcnt1	potassium channel, subfamily T, member 1	-1.84854	-3.60136	3.80272e-24	4.57468e-21	Down in MTAL_KO	49.111	32.899	74.49	123.361	129.761	161.856	156.182	104.195
Krt80	keratin 80	-1.29398	-2.45204	0.000243377	0.00515462	Down in MTAL_KO	3.032	3.086	2.271	12.119	4.964	6.828	4.177	4.406
Lama1	laminin, alpha 1	-1.74149	-3.3438	1.492e-10	2.11161e-08	Down in MTAL_KO	1.828	1.89	0.911	4.495	6.566	5.465	2.71	4.286
Lama4	laminin, alpha 4	-1.4564	-2.74423	0.000658437	0.0112037	Down in MTAL_KO	0.593	0.47	0.673	2.162	0.806	1.31	1.721	1.021
Lgals4	lectin, galactose binding, soluble 4	-1.08569	-2.12239	0.00242508	0.0288278	Down in MTAL_KO	16.674	10.965	13.671	11.626	19.075	48.286	26.75	16.546
Lpl	lipoprotein lipase	-1.19822	-2.29457	9.35182e-26	2.21675e-22	Down in MTAL_KO	199.176	183.993	210.922	358.714	404.801	385.938	324.235	434.719
Lrit3	leucine-rich repeat, immunoglobulin-like and transmembrane domains 3	-1.49025	-2.80938	0.00308879	0.0334457	Down in MTAL_KO	0.558	0.802	0.625	2.178	2.358	1.702	1.293	1.45
Lrrc32	leucine rich repeat containing 32	-1.05317	-2.07509	0.00169507	0.0223348	Down in MTAL_KO	1.015	1.523	1.653	3.067	3.436	2.878	1.737	2.193
Lrtm2	leucine-rich repeats and transmembrane domains 2	-1.63471	-3.10526	1.54517e-09	1.85884e-07	Down in MTAL_KO	3.336	6.253	2.065	13.009	8.412	7.472	7.988	9.387
Mapk8ip2	mitogen-activated protein kinase 8 interacting protein 2	-1.33818	-2.52831	0.00148966	0.0201809	Down in MTAL_KO	1.145	0.43	0.446	1.379	1.626	2.145	1.389	1.28
Meis2	Meis homeobox 2	-1.43086	-2.69607	2.35857e-05	0.000802402	Down in MTAL_KO	1.961	2.626	2.903	6.04	5.189	4.742	6.576	16.226
Mfrp	membrane frizzled-related protein	-2.36798	-5.16216	5.37158e-22	3.80118e-19	Down in MTAL_KO	3.496	3.761	2.257	21.768	13.847	14.659	16.168	21.453
Mtbp	Mdm2, transformed 3T3 cell double minute p53 binding protein	-1.39442	-2.62884	0.00294564	0.03266	Down in MTAL_KO	1.54	3.82	0.537	2.314	1.933	12.642	2.102	6.366
Mttp	microsomal triglyceride transfer protein	-1.29183	-2.44838	0.000672898	0.0114269	Down in MTAL_KO	1.066	1.91	0.817	3.311	3.721	1.971	2.442	2.771
Neu2	neuraminidase 2	-1.35696	-2.56146	0.00358687	0.0369325	Down in MTAL_KO	3.212	2.025	1.174	3.753	18.131	5.505	3.251	2.285
Notch4	notch 4	-1.13732	-2.19972	1.30742e-06	7.21479e-05	Down in MTAL_KO	1.503	4.391	3.917	11.427	3.526	7.311	3.715	9.996
Nr1d2	nuclear receptor subfamily 1, group D, member 2	-1.20634	-2.30751	4.56463e-12	8.55902e-10	Down in MTAL_KO	31.454	26.974	28.798	48.742	50.045	60.777	69.602	56.007
Olfm1	olfactomedin 1	-1.44365	-2.72009	0.000284511	0.00586027	Down in MTAL_KO	1.988	1.832	1.645	5.732	2.214	5.34	3.669	3.897
Papss2	3'-phosphoadenosine 5'-phosphosulfate synthase 2	-1.7585	-3.38346	6.02978e-22	4.0299e-19	Down in MTAL_KO	23.95	19.996	22.227	59.916	55.839	71.489	81.132	51.413
Pcdh17	protocadherin 17	-1.653	-3.14486	6.9948e-05	0.00191244	Down in MTAL_KO	0.459	0.277	0.693	0.539	0.615	1.008	1.033	1
Pcdh19	protocadherin 19	-1.89204	-3.71159	4.28755e-09	4.55625e-07	Down in MTAL_KO	0.792	0.384	1.03	1.86	1.863	3.14	2.412	2.365
Per2	period circadian clock 2	-1.27383	-2.41803	0.00036582	0.00703006	Down in MTAL_KO	2.62	1.677	2.122	4.277	2.966	5.505	8.204	2.29
Per3	period circadian clock 3	-1.46983	-2.7699	3.3619e-06	0.000159137	Down in MTAL_KO	3.487	2.454	1.402	3.21	5.375	5.325	7.077	4.066
Pgm2l1	phosphoglucomutase 2-like 1	-1.73572	-3.33046	0.000460432	0.00848239	Down in MTAL_KO	0.358	0.217	0.339	1.035	0.623	0.83	1.333	0.418
Phospho1	phosphatase, orphan 1	-1.48005	-2.78957	7.26791e-10	9.20347e-08	Down in MTAL_KO	13.6	11.491	11.02	26.737	40.087	57.255	31.733	43.916
Plscr4	phospholipid scramblase 4	-1.859	-3.62757	0.000175005	0.00395991	Down in MTAL_KO	0.718	0.52	0.536	2.088	1.444	2.686	1.594	1.847
Ppara	peroxisome proliferator activated receptor alpha	-1.13835	-2.20129	6.24249e-05	0.00175461	Down in MTAL_KO	5.011	4.386	3.315	6.623	7.342	9.069	5.47	9.467
Prex2	phosphatidylinositol-3,4,5-trisphosphate-dependent Rac exchange factor 2	-1.4382	-2.70983	1.79056e-05	0.000642997	Down in MTAL_KO	0.598	1.808	0.963	1.222	3.886	1.092	1.303	1.118
Prox1	prospero homeobox 1	-1.0047	-2.00653	1.34523e-11	2.21687e-09	Down in MTAL_KO	20.931	18.26	20.144	30.355	39.844	35.411	40.938	37.906
Prss53	protease, serine 53	-1.39555	-2.63088	1.99761e-05	0.000702668	Down in MTAL_KO	3.5	2.943	2.387	10.687	8.184	5.961	4.904	6.268
Pstpip2	proline-serine-threonine phosphatase-interacting protein 2	-1.85412	-3.61531	0.000181161	0.00407359	Down in MTAL_KO	1.187	0.686	0.444	2.906	2.646	4.616	1.87	2.883
Ptprb	protein tyrosine phosphatase, receptor type, B	-1.22252	-2.33355	2.6109e-12	5.14904e-10	Down in MTAL_KO	5.126	3.386	4.584	9.449	8.937	10.23	8.996	8.874
Rasef	RAS and EF hand domain containing	-1.6107	-3.05401	0.000172946	0.00392554	Down in MTAL_KO	0.627	1.574	0.883	1.556	1.393	2.45	2.847	2.02
Rasgrp3	RAS, guanyl releasing protein 3	-1.68162	-3.20788	1.19124e-05	0.000456388	Down in MTAL_KO	2.901	2.857	1.123	20.933	2.794	4.261	4.871	10.268
Rflnb	refilin B	-1.1076	-2.15487	1.55475e-06	8.50167e-05	Down in MTAL_KO	3.006	2.931	3.208	5.094	6.202	5.88	5.54	6.1
Rgcc	regulator of cell cycle	-1.36684	-2.57905	6.82772e-08	5.6529e-06	Down in MTAL_KO	21.81	12.96	14.888	46.17	43.903	36.592	29.947	40.549
Rgs7	regulator of G protein signaling 7	-2.24903	-4.75364	0.000118581	0.00289493	Down in MTAL_KO	1.207	1.182	0.413	8.061	6.897	1.241	1.951	3.152
Rhoj	ras homolog family member J	-1.28609	-2.43867	0.00043597	0.00814397	Down in MTAL_KO	1.269	2.575	2.241	3.521	4.48	3.48	4.459	26.398
Rps6ka5	ribosomal protein S6 kinase, polypeptide 5	-1.36107	-2.56876	8.30693e-05	0.0021915	Down in MTAL_KO	1.558	1.025	0.832	7.517	2.081	5.125	1.826	9.808
Rragb	Ras-related GTP binding B	-1.16043	-2.23525	0.000346637	0.00673988	Down in MTAL_KO	4.066	3.614	2.394	6.3	6.634	6.177	4.927	7.66
Sec61a2	Sec61, alpha subunit 2 (S. cerevisiae)	-1.17325	-2.25518	0.000817663	0.013168	Down in MTAL_KO	2.984	5.666	2.688	7.168	12.372	8.063	7.146	11.505
Sema3d	sema domain, immunoglobulin domain (Ig), short basic domain, secreted, (semaphorin) 3D	-1.97395	-3.92841	8.88564e-05	0.00231213	Down in MTAL_KO	0.475	0.439	0.385	1.078	1.251	0.924	1.673	0.686
Sema3g	sema domain, immunoglobulin domain (Ig), short basic domain, secreted, (semaphorin) 3G	-1.02963	-2.04151	0.000157056	0.00361258	Down in MTAL_KO	1.881	2.807	1.749	3.174	3.724	5.004	4.519	3.477
Serpinf1	serine (or cysteine) peptidase inhibitor, clade F, member 1	-2.88278	-7.37569	0.000126416	0.00301743	Down in MTAL_KO	0.736	0.922	0.418	5.914	0.631	5.971	3.164	5.375
Sgcz	sarcoglycan zeta	-1.58326	-2.99646	0.00379504	0.0385269	Down in MTAL_KO	1.084	1.045	1.137	2.636	3.003	6.13	1.546	0.928
Shank3	SH3 and multiple ankyrin repeat domains 3	-1.0538	-2.07598	0.000238953	0.00510587	Down in MTAL_KO	1.729	2.303	4.578	3.836	2.491	5.553	4.149	6.436
Slc14a1	solute carrier family 14 (urea transporter), member 1	-1.36237	-2.57108	5.46624e-05	0.00156942	Down in MTAL_KO	2.166	1.973	1.898	3.933	2.789	4.304	5.191	4.417
Slc14a2	solute carrier family 14 (urea transporter), member 2	-1.89883	-3.7291	4.62786e-05	0.00138147	Down in MTAL_KO	8.518	5.343	3.607	26.059	19.002	29.692	9.676	13.249
Slc25a34	solute carrier family 25, member 34	-1.50593	-2.84008	0.000115811	0.00285493	Down in MTAL_KO	2.647	1.916	2.203	7.348	2.581	6.499	8.858	4.029
Slfn5	schlafen 5	-1.27578	-2.4213	2.55769e-09	2.8967e-07	Down in MTAL_KO	3.561	3.034	2.622	5.554	6.039	7.867	6.309	7.868
Sncaip	synuclein, alpha interacting protein (synphilin)	-1.68984	-3.22622	0.00228368	0.0277221	Down in MTAL_KO	0.507	0.404	0.391	1.94	0.78	0.94	1.146	2
Sned1	sushi, nidogen and EGF-like domains 1	-1.21089	-2.31481	4.62458e-12	8.55902e-10	Down in MTAL_KO	5.349	5.479	10.03	12.592	12.319	14.16	10.106	11.07
Sp100	nuclear antigen Sp100	-1.58463	-2.99931	9.03138e-07	5.24867e-05	Down in MTAL_KO	4.569	2.143	7.44	9.237	5.038	14.918	7.321	13.092
Sp4	trans-acting transcription factor 4	-1.39584	-2.63142	1.34677e-08	1.328e-06	Down in MTAL_KO	6.079	4.22	4.058	9.275	8.944	15.561	7.71	12.012
Srgn	serglycin	-1.27718	-2.42366	3.93637e-05	0.00121111	Down in MTAL_KO	10.925	9.535	7.436	21.561	27.97	13.879	14.908	21.676
St3gal5	ST3 beta-galactoside alpha-2,3-sialyltransferase 5	-2.20414	-4.60798	0.000217106	0.00474421	Down in MTAL_KO	1.913	0.514	0.66	2.001	0.961	17.868	1.697	17.697
Stxbp5l	syntaxin binding protein 5-like	-2.01127	-4.03136	1.72414e-05	0.000626629	Down in MTAL_KO	1.466	1.041	0.39	3.342	2.607	5.358	1.735	1.411
Sult1c2	sulfotransferase family, cytosolic, 1C, member 2	-1.3014	-2.46468	6.96197e-12	1.25004e-09	Down in MTAL_KO	37.567	28.2	24.203	61.999	88.986	68.133	50.904	52.324
Syde2	synapse defective 1, Rho GTPase, homolog 2 (C. elegans)	-1.2606	-2.39596	6.48312e-07	3.95852e-05	Down in MTAL_KO	4.18	4.022	2.603	9.803	6.21	7.574	7.474	6.267
Tbc1d24	TBC1 domain family, member 24	-1.09389	-2.13449	8.02926e-07	4.75823e-05	Down in MTAL_KO	3.592	3.626	2.568	16.002	17.253	4.983	4.446	6.964
Tef	thyrotroph embryonic factor	-1.19694	-2.29253	1.69975e-09	2.00471e-07	Down in MTAL_KO	50.757	24.41	36.211	71.296	87.449	53.877	99.452	36.155
Tek	TEK receptor tyrosine kinase	-1.10181	-2.14624	3.41656e-06	0.000160552	Down in MTAL_KO	4.706	4.056	8.376	13.631	11.483	10.256	11.168	8.287
Tenm2	teneurin transmembrane protein 2	-1.16737	-2.24601	2.92357e-09	3.22666e-07	Down in MTAL_KO	3.467	3.339	2.812	5.585	6.687	9.173	5.505	6.063
Tgfbr3	transforming growth factor, beta receptor III	-1.0139	-2.01936	1.63604e-09	1.94866e-07	Down in MTAL_KO	27.243	18.729	16.588	55.652	39.907	39.328	34.481	34.048
Tgtp2	T cell specific GTPase 2	-1.36704	-2.5794	0.00507283	0.0463021	Down in MTAL_KO	1.207	0.555	1.135	1.554	1.779	3.528	2.173	3.117
Tmem86a	transmembrane protein 86A	-1.59797	-3.02718	1.21615e-06	6.83658e-05	Down in MTAL_KO	101.617	39.211	90.097	194.312	265.3	216.673	188.839	225.984
Tmtc1	transmembrane and tetratricopeptide repeat containing 1	-1.6202	-3.07417	7.60908e-08	6.18495e-06	Down in MTAL_KO	0.916	0.8	1.047	3.493	1.942	1.808	2.509	6.49
Tnn	tenascin N	-2.47942	-5.57673	0.000484381	0.00877306	Down in MTAL_KO	0.126	0.182	0.081	0.773	0.842	0.3	0.165	1.196
Tpm2	tropomyosin 2, beta	-1.67337	-3.18958	0.000840701	0.0134669	Down in MTAL_KO	11.644	3.888	11.421	13.385	1.763	16.55	13.82	21.377
Trac	T cell receptor alpha constant	-1.72911	-3.31522	2.88072e-06	0.000139177	Down in MTAL_KO	10.724	7.215	9.828	9.773	38.665	38.223	11.863	21.155
Tuba8	tubulin, alpha 8	-1.11606	-2.16754	0.00433057	0.0418567	Down in MTAL_KO	2.444	1.772	2.019	2.29	3.999	5.977	3.118	4.927
Ushbp1	USH1 protein network component harmonin binding protein 1	-1.11949	-2.1727	4.54257e-05	0.00136277	Down in MTAL_KO	2.932	3.653	5.353	6.592	4.65	6.227	7.939	6.949
Xist	inactive X specific transcripts	-3.60174	-12.1404	1.391e-07	1.00202e-05	Down in MTAL_KO	0.035	0.037	0.067	0.696	0.04	1.124	0.467	1.58
Zfp334	zinc finger protein 334	-1.03535	-2.04961	0.00272226	0.031071	Down in MTAL_KO	0.781	0.684	0.656	1.631	1.081	1.708	0.956	1.02
Zfp366	zinc finger protein 366	-1.95923	-3.88855	6.65707e-08	5.56143e-06	Down in MTAL_KO	0.578	0.738	0.588	3.668	2.275	1.826	1.399	1.777
Zfp458	zinc finger protein 458	-1.34903	-2.5474	0.00433732	0.0418567	Down in MTAL_KO	0.847	1.069	0.668	8.91	3.003	1.834	1.133	1.107
Zfp874b	zinc finger protein 874b	-1.02662	-2.03725	0.000453716	0.00840562	Down in MTAL_KO	6.168	3.64	3.037	14.106	5.135	13.732	6.136	8.605
Zfp939	zinc finger protein 939	-1.35227	-2.55314	0.0049262	0.045135	Down in MTAL_KO	1.411	1.329	0.957	4.77	3.64	1.486	2.037	2.143
Zfp958	zinc finger protein 958	-1.18361	-2.27144	0.000118637	0.00289493	Down in MTAL_KO	3.408	3.978	4.154	6.917	5.097	6.61	7.308	9.121
Zmat1	zinc finger, matrin type 1	-1.35267	-2.55385	0.000869822	0.0136605	Down in MTAL_KO	2.504	2.157	1.469	7.79	2.609	4.108	2.877	4.843
2310022B05Rik	RIKEN cDNA 2310022B05 gene	1.05846	2.08271	9.90348e-06	0.000388075	Up in MTAL_KO	6.208	9.893	8.39	3.464	3.796	4.128	3.486	2.96
Aaas	achalasia, adrenocortical insufficiency, alacrimia	1.05659	2.08001	0.00390513	0.0391164	Up in MTAL_KO	8.986	6.001	54.586	3.823	4.906	5.29	4.977	7.403
Aass	aminoadipate-semialdehyde synthase	1.2058	2.30665	0.00259632	0.0302068	Up in MTAL_KO	2.449	3.121	5.155	1.956	1.466	0.859	1.298	0.935
Acaa1b	acetyl-Coenzyme A acyltransferase 1B	1.97935	3.94315	4.82428e-08	4.23621e-06	Up in MTAL_KO	12.287	9.408	9.097	1.95	2.132	1.772	2.599	3.808
Ace2	angiotensin I converting enzyme (peptidyl-dipeptidase A) 2	2.15586	4.45634	9.1136e-11	1.35354e-08	Up in MTAL_KO	7.873	7.819	13.808	0.957	2.492	1.351	2.134	1.302
Ache	acetylcholinesterase	2.04793	4.13512	0.000944096	0.0144681	Up in MTAL_KO	1.429	1.75	9.209	1.778	0.716	0.875	0.512	1.88
Acsl5	acyl-CoA synthetase long-chain family member 5	1.24288	2.3667	5.58267e-13	1.26716e-10	Up in MTAL_KO	45.01	98.866	126.756	34.163	72.013	29.693	18.241	33.127
Acsm2	acyl-CoA synthetase medium-chain family member 2	1.68896	3.22425	2.4948e-05	0.000836	Up in MTAL_KO	7.642	14.869	89.671	3.925	5.993	2.118	5.112	1.577
Acta1	actin alpha 1, skeletal muscle	1.20123	2.29935	0.000443767	0.00826397	Up in MTAL_KO	52.004	19.736	37.465	12.22	25.548	12.046	10.549	11.418
Acta2	actin alpha 2, smooth muscle, aorta	1.22519	2.33786	1.62551e-05	0.000601687	Up in MTAL_KO	25.941	12.158	16.662	6.633	9.701	6.471	5.063	7.484
Actbl2	actin, beta-like 2	1.41176	2.66061	0.00170752	0.0224742	Up in MTAL_KO	7.953	2.334	5.144	1.885	2.798	1.597	0.983	1.277
Actg-ps1	actin, gamma, pseudogene 1	1.46939	2.76905	0.00241842	0.0287771	Up in MTAL_KO	141.778	38.232	80.971	24.493	51.024	27.773	21.391	23.771
Adamts1	a disintegrin-like and metallopeptidase (reprolysin type) with thrombospondin type 1 motif, 1	1.68615	3.21796	1.92311e-06	0.000101026	Up in MTAL_KO	5.367	18.427	8.997	4.91	2.592	2.108	2.2	3.236
Adamtsl2	ADAMTS-like 2	1.7767	3.42642	3.41436e-09	3.70043e-07	Up in MTAL_KO	14.373	8.04	12.498	2.572	5.208	2.358	2.629	3.897
Aebp1	AE binding protein 1	1.24541	2.37086	1.36714e-07	9.90763e-06	Up in MTAL_KO	10.271	9.093	9.432	5.5	2.851	3.519	2.79	3.797
Aif1	allograft inflammatory factor 1	1.51711	2.86218	0.000272152	0.00564415	Up in MTAL_KO	125.251	24.81	44.576	22.441	31.982	18.066	14.157	16.446
Ak4	adenylate kinase 4	1.75272	3.36993	0.00404406	0.0400741	Up in MTAL_KO	0.501	2.573	6.237	0.4	0.706	1.056	0.812	10.704
Akr1b8	aldo-keto reductase family 1, member B8	1.49612	2.82083	0.000122305	0.00295447	Up in MTAL_KO	7.672	29.309	11.54	3.881	5.731	5.667	4.471	6.53
Aldh1a1	aldehyde dehydrogenase family 1, subfamily A1	1.42865	2.69196	1.66845e-05	0.000613805	Up in MTAL_KO	25.88	12.714	33.215	6.664	14.953	5.445	4.666	7.479
Aldh1a7	aldehyde dehydrogenase family 1, subfamily A7	1.33796	2.52794	7.75553e-05	0.00206871	Up in MTAL_KO	20.027	9.682	18.38	4.449	10.804	5.412	3.711	3.816
Aldoart2	aldolase 1 A, retrogene 2	1.40541	2.64893	0.00229272	0.0277758	Up in MTAL_KO	10.718	3.026	6.11	1.827	3.835	2.009	1.876	2.014
Aldob	aldolase B, fructose-bisphosphate	1.81975	3.5302	4.88487e-08	4.25833e-06	Up in MTAL_KO	11.137	51.246	28.579	7.031	8.586	5.356	7.309	8.871
Ankrd13d	ankyrin repeat domain 13 family, member D	1.28669	2.43968	0.00116571	0.0168851	Up in MTAL_KO	9.694	5.542	4.813	1.414	3.182	3.791	2.089	1.426
Ano9	anoctamin 9	1.56816	2.96526	0.000231837	0.00497148	Up in MTAL_KO	2.667	5.501	3.278	1.037	1.034	0.632	1.47	0.893
Anp32b-ps1	Bacidic (leucine-rich) nuclear phosphoprotein 32 family, member B, pseudogene 1	1.57465	2.97864	0.00259314	0.0301989	Up in MTAL_KO	23.086	6.91	9.057	4.566	6.474	3.293	2.409	3.24
Anpep	alanyl (membrane) aminopeptidase	1.5576	2.94364	1.0907e-07	8.25226e-06	Up in MTAL_KO	18.987	21.845	14.363	4.387	4.919	4.353	2.944	4.586
Aoc1	amine oxidase, copper-containing 1	1.3996	2.63828	3.76102e-13	8.70097e-11	Up in MTAL_KO	39.815	55.996	57.944	11.392	23.68	12.783	13.189	13.64
Arap2	ArfGAP with RhoGAP domain, ankyrin repeat and PH domain 2	1.23258	2.34987	0.000603148	0.0104102	Up in MTAL_KO	1.791	5.053	3.006	1.214	1.07	0.707	1.359	1.723
Arg2	arginase type II	2.5975	6.05235	6.97292e-11	1.04855e-08	Up in MTAL_KO	16.829	63.522	31.12	4.438	10.606	5.688	4.172	2.133
Arhgap8	Rho GTPase activating protein 8	1.63676	3.10967	5.17321e-05	0.00151841	Up in MTAL_KO	4.497	10.735	10.244	1.779	2.346	1.737	2.994	2.086
Arl4c	ADP-ribosylation factor-like 4C	1.78415	3.44414	2.00573e-10	2.80569e-08	Up in MTAL_KO	5.882	8.332	5.92	1.819	2.225	1.694	1.189	1.81
Arntl	aryl hydrocarbon receptor nuclear translocator-like	1.20234	2.30113	0.00525591	0.0473268	Up in MTAL_KO	4.866	9.513	11.466	2.062	4.705	4.344	0.989	4.651
Arpc1b	actin related protein 2/3 complex, subunit 1B	1.25795	2.39155	7.10721e-10	9.09571e-08	Up in MTAL_KO	82.89	80.303	128.087	72.473	33.799	32.275	28.966	27.725
Arrdc4	arrestin domain containing 4	1.29474	2.45333	1.0749e-07	8.23634e-06	Up in MTAL_KO	6.125	11.934	9.826	2.419	3.434	3.473	2.905	2.37
Asb11	ankyrin repeat and SOCS box-containing 11	2.93418	7.64323	1.2781e-13	3.20323e-11	Up in MTAL_KO	7.176	15.412	18.777	1.154	2.168	1.353	1.825	1.242
Atat1	alpha tubulin acetyltransferase 1	1.05215	2.07362	0.00530954	0.047667	Up in MTAL_KO	7.762	12.76	23.698	4.326	8.505	6.05	4.278	7.804
Atp2b4	ATPase, Ca++ transporting, plasma membrane 4	1.2901	2.44545	0.000187446	0.0041914	Up in MTAL_KO	4.508	8.424	3.003	1.439	2.347	1.128	1.138	1.289
Atp2c2	ATPase, Ca++ transporting, type 2C, member 2	1.93519	3.8243	6.86054e-08	5.6529e-06	Up in MTAL_KO	6.463	4.072	5.616	1.181	1.445	1.668	1.662	0.834
Atp4a	ATPase, H+/K+ exchanging, gastric, alpha polypeptide	1.55562	2.9396	4.04922e-10	5.41246e-08	Up in MTAL_KO	37.376	25.739	64.927	16.453	19.777	13.087	8.714	11.242
Atp6v1b1	ATPase, H+ transporting, lysosomal V1 subunit B1	1.39523	2.6303	4.79997e-10	6.34545e-08	Up in MTAL_KO	90.654	85.616	184.445	49.471	34.163	35.683	46.64	34.8
Baiap2	brain-specific angiogenesis inhibitor 1-associated protein 2	1.4319	2.69801	1.93958e-07	1.33333e-05	Up in MTAL_KO	7.262	21.882	17.214	5.334	4.461	4.286	5.3	4.786
Bdkrb2	bradykinin receptor, beta 2	3.02829	8.1584	1.13131e-10	1.63971e-08	Up in MTAL_KO	2.473	3.566	2.397	0.244	0.596	0.286	0.236	0.192
Bmp6	bone morphogenetic protein 6	1.71429	3.28135	0.000708355	0.0118574	Up in MTAL_KO	2.506	5.192	3.556	0.616	0.667	0.527	0.664	2.815
C130074G19Rik	RIKEN cDNA C130074G19 gene	1.4143	2.6653	1.47754e-18	7.10991e-16	Up in MTAL_KO	59.084	85.373	92.238	30.218	25.139	23.284	27.995	26.191
Cables1	CDK5 and Abl enzyme substrate 1	1.2257	2.33869	5.11887e-07	3.17423e-05	Up in MTAL_KO	11.128	10.647	13.161	3.905	4.954	6.074	3.41	4.415
Camta1	calmodulin binding transcription activator 1	1.07785	2.11089	6.82156e-06	0.000282977	Up in MTAL_KO	16.908	19.539	45.092	12.885	10.749	8.374	11.207	13.685
Car12	carbonic anhydrase 12	1.58418	2.99837	2.7181e-08	2.59514e-06	Up in MTAL_KO	16.599	32.124	37.715	14.976	6.84	9.069	6.17	7.654
Car15	carbonic anhydrase 15	2.77164	6.82885	6.62416e-17	2.5706e-14	Up in MTAL_KO	263.671	645.287	671.626	65.12	105.146	71.088	45.774	60.853
Ccdc102a	coiled-coil domain containing 102A	1.66118	3.16274	0.00200008	0.0250635	Up in MTAL_KO	1.81	3.121	8.449	0.863	1.621	0.837	1.61	2.207
Ccdc106	coiled-coil domain containing 106	1.46855	2.76743	6.71202e-05	0.0018605	Up in MTAL_KO	9.15	16.329	42.052	3.882	4.206	6.595	4.505	3.087
Ccdc136	coiled-coil domain containing 136	1.08319	2.11872	0.000866262	0.0136605	Up in MTAL_KO	4.182	6.435	7.639	1.97	1.961	2.906	2.951	5.574
Ccdc88b	coiled-coil domain containing 88B	1.46776	2.76593	0.00289215	0.0324023	Up in MTAL_KO	6.103	0.81	3.194	1.008	1.387	2.011	1.908	0.392
Ccl28	chemokine (C-C motif) ligand 28	1.50308	2.83448	3.13813e-05	0.0010094	Up in MTAL_KO	5.118	4.003	4.765	1.07	1.646	1.291	0.991	2.048
Cd37	CD37 antigen	1.20383	2.3035	0.00136237	0.0188228	Up in MTAL_KO	58.459	13.814	20.422	13.511	14.377	13.055	10.057	11.479
Cd9	CD9 antigen	1.98008	3.94514	2.41662e-28	9.69065e-25	Up in MTAL_KO	206.916	360.454	235.923	71.549	61.678	51.383	56.988	53.479
Cdh3	cadherin 3	1.10581	2.1522	8.10415e-08	6.45649e-06	Up in MTAL_KO	12.477	19.154	14.248	7.169	8.509	6.166	5.382	4.617
Cdh6	cadherin 6	1.21163	2.316	3.52326e-05	0.00110377	Up in MTAL_KO	5.119	7.678	4.737	3.257	1.713	1.982	2.187	1.535
Cebpb	CCAAT/enhancer binding protein (C/EBP), beta	1.36291	2.57204	4.81624e-06	0.000211458	Up in MTAL_KO	73.537	43.169	45.699	25.132	29.309	18.348	14.409	14.377
Celf2	CUGBP, Elav-like family member 2	1.00672	2.00933	0.000363481	0.00699627	Up in MTAL_KO	6.519	7.725	14.868	2.809	1.754	1.963	1.771	12.375
Cerkl	ceramide kinase-like	1.27778	2.42466	0.00143459	0.0196115	Up in MTAL_KO	6.212	9.362	5.311	1.666	6.03	4.827	2.538	1.424
Clcnkb	chloride channel, voltage-sensitive Kb	1.80145	3.48569	1.6339e-25	2.77278e-22	Up in MTAL_KO	276.107	346.423	481.495	140.287	105.775	76.503	97.712	81.376
Cldn1	claudin 1	1.65162	3.14186	0.00016059	0.00367281	Up in MTAL_KO	6.998	5.392	7.242	1.344	3.107	3.109	0.935	0.668
Cldn16	claudin 16	1.72876	3.31444	5.74712e-23	4.93842e-20	Up in MTAL_KO	84.297	121.102	84.144	28.96	30.09	25.941	22.813	21.318
Cldn4	claudin 4	1.79848	3.47854	0.000252295	0.00530612	Up in MTAL_KO	4.05	12.386	7.07	3.613	0.849	2.822	1.252	1.654
Col3a1	collagen, type III, alpha 1	1.37483	2.59337	0.00405026	0.0401026	Up in MTAL_KO	0.53	4.007	20.149	0.778	3.058	0.555	0.633	1.955
Coro1a	coronin, actin binding protein 1A	1.23117	2.34757	0.000454589	0.00840562	Up in MTAL_KO	70.028	13.275	28.494	16.24	15.984	13.495	11.1	14.936
Cotl1	coactosin-like 1 (Dictyostelium)	1.30285	2.46716	9.68076e-05	0.00248845	Up in MTAL_KO	12.46	8.494	7.352	3.634	4.696	3.301	3.209	2.687
Csrp1	cysteine and glycine-rich protein 1	1.49963	2.8277	2.41079e-12	4.83364e-10	Up in MTAL_KO	39.532	84.926	72.542	26.501	22.603	20.45	18.747	16.255
Ctsc	cathepsin C	1.13109	2.19024	2.62454e-15	9.12325e-13	Up in MTAL_KO	151.632	191.322	277.029	62.407	77.733	58.7	73.504	82.516
Ctxn1	cortexin 1	2.10967	4.31592	2.18242e-06	0.000111721	Up in MTAL_KO	5.94	16.078	21.788	3.494	2.504	3.83	4.296	1.496
Cxcl10	chemokine (C-X-C motif) ligand 10	1.61112	3.05489	0.000410479	0.00778875	Up in MTAL_KO	7.247	9.963	50.001	5.778	4.428	3.68	2.98	5.579
Cxcl16	chemokine (C-X-C motif) ligand 16	1.15032	2.21963	7.16196e-08	5.86111e-06	Up in MTAL_KO	34.603	53.968	57.619	22.828	21.989	22.777	13.92	21.078
Cyb5rl	cytochrome b5 reductase-like	1.2829	2.43327	8.62538e-08	6.78192e-06	Up in MTAL_KO	19.156	27.394	15.803	13.498	11.012	8.031	7.854	5.64
Cyba	cytochrome b-245, alpha polypeptide	1.57281	2.97484	1.04495e-07	8.05821e-06	Up in MTAL_KO	54.859	49.685	88.897	31.315	24.887	14.004	17.127	15.828
Cyp2a4	cytochrome P450, family 2, subfamily a, polypeptide 4	1.56875	2.96648	0.00123964	0.0175859	Up in MTAL_KO	2.896	13.694	11.198	2.99	2.898	1.02	2.47	4.176
D430019H16Rik	RIKEN cDNA D430019H16 gene	1.69323	3.2338	6.92512e-05	0.0018977	Up in MTAL_KO	1.726	1.358	1.121	0.382	0.48	0.456	0.354	0.274
Dcdc2a	doublecortin domain containing 2a	2.33099	5.0315	4.36619e-17	1.81122e-14	Up in MTAL_KO	52.31	42.478	30.055	16.469	6.242	5.346	1.565	6.778
Ddah1	dimethylarginine dimethylaminohydrolase 1	1.62466	3.0837	5.12145e-05	0.00151007	Up in MTAL_KO	3.945	12.935	9.452	2.505	2.074	1.536	1.64	3.674
Ddah2	dimethylarginine dimethylaminohydrolase 2	1.06459	2.09158	6.03141e-06	0.000257297	Up in MTAL_KO	34.025	31.145	57.076	14.215	21.058	13.923	17.198	10.9
Defb42	defensin beta 42	1.34328	2.53728	3.08903e-07	1.96619e-05	Up in MTAL_KO	78.683	78.91	123.084	17.881	41.708	37.356	27.537	36.988
Dhcr24	24-dehydrocholesterol reductase	1.26199	2.39826	2.33453e-09	2.67471e-07	Up in MTAL_KO	19.494	17.911	35.339	8.977	10.045	10.621	7.836	8.695
Dnajc6	DnaJ heat shock protein family (Hsp40) member C6	1.51395	2.85591	0.00443264	0.0422111	Up in MTAL_KO	1.207	2.1	1.891	0.379	0.896	1.277	0.502	0.157
Dusp9	dual specificity phosphatase 9	1.5664	2.96165	5.71705e-10	7.39528e-08	Up in MTAL_KO	20.573	16.195	26.133	9.471	7.307	4.777	6.034	5.3
Dynlt1-ps1	dynein light chain Tctex-type 1, pseuodogene 1	1.43898	2.7113	0.00266961	0.0307325	Up in MTAL_KO	36.007	33.95	95.234	19.96	26.489	17.059	20.743	7.452
Dysf	dysferlin	1.15965	2.23403	9.62739e-13	2.14477e-10	Up in MTAL_KO	23.984	26.444	24.693	8.72	14.079	6.305	7.087	7.767
Echdc2	enoyl Coenzyme A hydratase domain containing 2	1.18585	2.27498	7.88787e-07	4.69758e-05	Up in MTAL_KO	35.295	40.827	76.447	22.002	21.118	16.43	20.142	28.494
Eef2-ps2	eukaryotic translation elongation factor 2, pseudogene 2	1.29903	2.46063	0.000113512	0.00281483	Up in MTAL_KO	64.167	16.451	31.342	13.865	21.348	12.862	11.066	12.244
Emp2	epithelial membrane protein 2	2.30208	4.93169	2.05897e-10	2.84706e-08	Up in MTAL_KO	4.246	6.096	3.391	0.74	0.69	0.85	0.86	0.919
Enox1	ecto-NOX disulfide-thiol exchanger 1	2.48629	5.60336	1.57061e-08	1.53613e-06	Up in MTAL_KO	3.189	18.46	8.503	2.537	1.731	1.064	0.931	1.055
Epb41l3	erythrocyte membrane protein band 4.1 like 3	1.62719	3.0891	8.53339e-05	0.00223653	Up in MTAL_KO	3.951	3.647	10.746	2.332	1.767	1.435	1.48	0.863
Epsti1	epithelial stromal interaction 1 (breast)	1.63305	3.10169	4.46755e-05	0.00135037	Up in MTAL_KO	6.322	5.832	11.983	2.703	2.571	1.495	2.839	1.705
Etv1	ets variant 1	2.05439	4.15369	6.89709e-05	0.00189434	Up in MTAL_KO	3.776	2.43	1.744	0.514	0.544	0.189	0.394	0.384
Eva1b	eva-1 homolog B (C. elegans)	1.73481	3.32836	1.53815e-21	9.7389e-19	Up in MTAL_KO	45.392	58.519	50.171	11.536	13.338	12.486	18.249	14.549
Evpl	envoplakin	1.05437	2.07682	2.76774e-05	0.000912216	Up in MTAL_KO	5.651	7.798	13.521	3.053	5.322	4.607	3.787	3.566
Fam124a	family with sequence similarity 124, member A	1.80148	3.48578	1.25409e-09	1.55532e-07	Up in MTAL_KO	17.483	26.791	28.347	4.728	6.417	2.949	4.432	3.335
Fam129a		1.11574	2.16706	0.0033957	0.0355529	Up in MTAL_KO	4.028	2.813	8.848	3.873	1.182	3.152	1.288	1.596
Fam171a2	family with sequence similarity 171, member A2	2.16489	4.48432	5.33904e-05	0.0015404	Up in MTAL_KO	2.12	4.696	8.001	1.715	1.385	1.081	1.323	0.217
Fam174b	family with sequence similarity 174, member B	1.50221	2.83277	1.91617e-06	0.000101026	Up in MTAL_KO	9.696	11.871	33.281	5.349	3.207	2.551	2.063	3.919
Fancg	Fanconi anemia, complementation group G	1.59633	3.02373	0.00433876	0.0418567	Up in MTAL_KO	69.26	3.401	20.243	1.023	1.74	2.03	2.509	13.064
Fcer1g	Fc receptor, IgE, high affinity I, gamma polypeptide	1.4539	2.73948	3.31643e-05	0.00105827	Up in MTAL_KO	49.196	20.126	38.887	11.083	18.632	9.979	9.383	11.479
Fcho1	FCH domain only 1	1.90941	3.75657	0.000540578	0.00960585	Up in MTAL_KO	3.48	2.336	20.6	6.889	2.164	2.011	1.153	2.285
Fcna	ficolin A	1.65285	3.14455	0.000118943	0.00289653	Up in MTAL_KO	30.351	6.82	12.962	5.334	8.607	4.187	3.687	3.446
Fcnb	ficolin B	1.61261	3.05805	0.00097261	0.0147176	Up in MTAL_KO	23.388	4.699	7.686	3.666	5.546	3.819	2.575	2.657
Fdps	farnesyl diphosphate synthetase	1.19657	2.29193	0.000349148	0.00675282	Up in MTAL_KO	20.21	17.277	72.506	10.449	8.481	14.428	12.048	11.328
Fermt3	fermitin family member 3	1.29579	2.45511	0.000962808	0.0146206	Up in MTAL_KO	9.798	3.368	4.404	2.305	3.366	2.019	2.767	1.523
Fgb	fibrinogen beta chain	1.68059	3.20559	0.00276735	0.031496	Up in MTAL_KO	4.161	2.174	4.578	0.54	2.971	0.696	0.424	0.471
Fgfr4	fibroblast growth factor receptor 4	1.36316	2.57247	2.03226e-06	0.000104479	Up in MTAL_KO	5.416	8.787	11.1	7.842	2.591	2.261	2.631	9.409
Fgr	FGR proto-oncogene, Src family tyrosine kinase	1.49797	2.82444	9.35486e-06	0.000370194	Up in MTAL_KO	19.742	5.979	9.68	3.863	3.782	4.025	2.079	3.133
Fjx1	four jointed box 1	1.268	2.40827	0.000652066	0.011111	Up in MTAL_KO	5.422	3.817	4.73	1.678	1.286	1.513	1.777	2.789
Flna	filamin, alpha	1.04077	2.05732	2.84535e-11	4.44539e-09	Up in MTAL_KO	99.88	51.41	40.456	24.252	25.066	26.291	18.417	28.724
Flvcr1	feline leukemia virus subgroup C cellular receptor 1	1.46353	2.75783	4.65842e-17	1.86803e-14	Up in MTAL_KO	37.724	34.081	37.364	11.121	13.794	9.662	7.677	15.754
Fmnl1	formin-like 1	1.51302	2.85407	1.25202e-07	9.24036e-06	Up in MTAL_KO	28.728	10.516	15.644	6.539	10.24	3.714	5.905	4.103
Foxq1	forkhead box Q1	1.83471	3.56699	2.34128e-17	1.00591e-14	Up in MTAL_KO	15.615	18.188	29.642	6.234	5.573	4.504	5.23	5.444
Frzb	frizzled-related protein	2.55074	5.85936	3.80476e-08	3.52086e-06	Up in MTAL_KO	4.52	2.295	4.128	0.464	0.894	0.507	0.627	0.282
Fth-ps2	ferritin heavy chain, pseudogene 2	1.62932	3.09367	0.00187074	0.0240439	Up in MTAL_KO	36.941	8.675	20.107	4.784	10.445	7.055	4.931	4.888
Ftl1-ps2	ferritin light polypeptide, pseudogene 2	1.3962	2.63208	0.000259966	0.00544842	Up in MTAL_KO	103.687	25.654	41.88	17.691	28.311	22.611	17.404	18.216
Ftl2-ps	ferritin light polypeptide 2, pseudogene	1.54108	2.91011	0.00222859	0.0271968	Up in MTAL_KO	38.63	8.406	15.196	9.067	8.013	5.699	6.456	5.317
Galnt14	polypeptide N-acetylgalactosaminyltransferase 14	1.39061	2.6219	0.00487434	0.0448649	Up in MTAL_KO	3.234	4.035	2.508	1.849	0.928	0.816	0.422	0.587
Gdf11	growth differentiation factor 11	1.20591	2.30683	0.00196111	0.0247556	Up in MTAL_KO	1.627	2.946	2.418	0.971	0.909	0.74	1.052	0.751
Gdf15	growth differentiation factor 15	2.15757	4.46163	1.9093e-06	0.000101026	Up in MTAL_KO	10.999	23.397	19.154	5.238	2.238	6.748	2.122	1.582
Ggt1	gamma-glutamyltransferase 1	1.74626	3.35487	2.21699e-18	1.02579e-15	Up in MTAL_KO	221.166	376.55	289.576	99.167	92.585	58.411	92.808	84.318
Gh	growth hormone	4.48792	22.4387	7.41471e-14	1.89785e-11	Up in MTAL_KO	10.019	8.777	33.668	0.525	1.609	0.788	0.463	0.223
Gjb1	gap junction protein, beta 1	2.19195	4.56922	0.000176556	0.00398493	Up in MTAL_KO	2.651	3.239	12.307	1.241	1.114	0.586	0.89	2.19
Glul	glutamate-ammonia ligase (glutamine synthetase)	1.72003	3.29443	1.14323e-15	4.29784e-13	Up in MTAL_KO	49.47	34.188	56.994	9.637	16.325	10.51	8.805	7.434
Gm10263	40S ribosomal protein S28 pseudogene	1.99492	3.98593	5.79015e-06	0.00024877	Up in MTAL_KO	172.087	40.532	240.232	33.612	41.043	29.165	47.749	27.997
Gm11263	ribosomal protein S6 pseudogene	1.14956	2.21846	0.00270164	0.030953	Up in MTAL_KO	73.048	16.789	29.044	15.346	21.208	15.655	13.063	15.969
Gm11400	elongation factor 2 pseudogene	1.28072	2.4296	0.00548056	0.0488017	Up in MTAL_KO	13.052	3.851	6.568	2.666	4.335	2.667	2.646	2.657
Gm11478	predicted gene 11478	1.27863	2.42608	0.00118066	0.01701	Up in MTAL_KO	69.573	17.974	32.656	13.697	22.361	15.775	11.473	14.581
Gm11517	ubiquitin A-52 residue ribosomal protein fusion product 1 pseudogene	1.22362	2.33532	0.00293856	0.0326416	Up in MTAL_KO	140.231	32.074	56.097	29.058	47.201	29.961	23.49	26.763
Gm11605	PRELI domain containing 1 pseudogene	1.3176	2.49251	0.00241689	0.0287771	Up in MTAL_KO	31.019	8.643	20.917	7.558	8.899	7.729	6.064	7.213
Gm11687	ribosomal protein S2 pseudogene	1.20656	2.30786	0.000114923	0.00283886	Up in MTAL_KO	107.176	30.647	67.173	27.234	40.429	27.304	21.207	23.808
Gm11942	ribosomal protein, large, P1 pseudogene	1.27447	2.4191	0.000941752	0.0144681	Up in MTAL_KO	169.139	42.693	81.852	33.417	56.042	36.317	33.12	40.487
Gm12009	eukaryotic translation elongation factor pseudogene	1.29828	2.45935	0.00473304	0.0440075	Up in MTAL_KO	15.555	4.056	8.875	3.645	5.083	3.167	3.149	2.942
Gm12017	glyceraldehyde-3-phosphate dehydrogenase pseudogene	1.34669	2.54328	0.00382342	0.0386844	Up in MTAL_KO	18.88	4.749	9.13	3.04	5.213	3.936	3.638	4.082
Gm12165	predicted gene 12165	1.39458	2.62912	0.00321529	0.0343822	Up in MTAL_KO	136.854	23.037	46.169	24.944	35.786	22.536	19.208	24.658
Gm12184	CDK2 (cyclin-dependent kinase 2)-associated protein 1 pseudogene	1.00031	2.00043	0.000651812	0.011111	Up in MTAL_KO	34.831	18.444	32.192	12.94	10.933	10.579	12.344	17.799
Gm12461	eukaryotic translation elongation factor 1 gamma pseudogene	1.0664	2.0942	0.00120632	0.0172556	Up in MTAL_KO	57.422	15.835	29.663	15.46	20.067	13.786	11	13.623
Gm12482	nascent polypeptide-associated complex alpha polypeptide pseudogene	1.2113	2.31546	0.00327708	0.0347036	Up in MTAL_KO	61.079	15.013	26.609	14.559	17.288	14.82	9.448	10.944
Gm12593		1.4219	2.67938	0.000574421	0.0100487	Up in MTAL_KO	39.775	11.846	17.796	8.43	9.886	7.81	5.756	7.267
Gm12696	predicted gene 12696	1.06998	2.0994	0.0048823	0.0449037	Up in MTAL_KO	15.164	8.501	15.762	5.503	7.124	5.829	3.655	5.531
Gm12912	eukaryotic translation elongation factor 1 alpha 1 pseudogene	1.41485	2.66632	0.00561477	0.0494478	Up in MTAL_KO	168.604	37.595	75.669	30.111	49.914	29.413	22.044	27.09
Gm13163	60S acidic ribosomal protein P1 pseudogene	1.65516	3.14957	0.00104343	0.0155737	Up in MTAL_KO	77.385	19.702	36.897	7.885	19.578	15.962	11.62	12.636
Gm13216	ribosomal protein L19 pseudogene	1.42495	2.68506	0.00179021	0.0233329	Up in MTAL_KO	58.202	12.218	20.234	10.518	14.561	10.338	7.577	10.433
Gm13456	eukaryotic translation elongation factor 1 alpha 1 pseudogene	1.17741	2.26171	0.00455196	0.0429409	Up in MTAL_KO	445.172	128.109	237.775	103.539	153.258	103.721	83.184	96.842
Gm14034	ribosomal protein S9 pseudogene	1.43161	2.69748	0.000126304	0.00301743	Up in MTAL_KO	140.178	34.249	62.686	24.922	42.933	27.797	18.104	22.901
Gm14173	ribosomal protein L37a pseudogene	1.15711	2.23011	0.00202927	0.0252714	Up in MTAL_KO	228.895	71.453	102.71	68.618	77.331	55.361	43.856	46.306
Gm14586	predicted gene 14586	1.26449	2.40243	0.00183831	0.0237049	Up in MTAL_KO	68.352	21.36	83.398	23.489	19.251	25.828	21.824	20.985
Gm14676	lactate dehydrogenase A pseudogene	1.3216	2.49944	0.00359723	0.0369869	Up in MTAL_KO	22.28	7.492	19.396	3.659	10.744	4.695	4.048	5.811
Gm14686	eukaryotic translation initiation factor 1 pseudogene	1.22299	2.3343	0.00470217	0.0438165	Up in MTAL_KO	148.02	34.787	64.775	35.411	51.204	25.447	20.941	30.052
Gm15066	eukaryotic translation elongation factor pseudogene	1.37751	2.59819	0.00121937	0.0173598	Up in MTAL_KO	9.661	2.28	5.192	1.948	2.689	2.138	1.436	1.842
Gm15590	ferritin light chain 1 pseudogene	1.15285	2.22353	0.00376665	0.0383033	Up in MTAL_KO	70.452	18.453	29.403	14.84	23.421	15.63	15.933	15.072
Gm15710	ribosomal protein L13 pseudogene	1.67433	3.19171	5.55799e-06	0.000240768	Up in MTAL_KO	69.719	20.543	44.147	14.93	17.72	11.361	10.523	13.087
Gm15725	actin, beta, cytoplasmic (Actb) pseudogene	1.38676	2.6149	0.00569362	0.0498865	Up in MTAL_KO	114.056	34.008	66.651	20.216	45.246	29.423	14.985	19.558
Gm15896	predicted gene 15896	1.16526	2.24273	0.000453121	0.00840562	Up in MTAL_KO	269.882	73.657	120.238	65.488	90.955	61.047	47.873	49.332
Gm16010	predicted gene 16010	2.43233	5.39765	6.30953e-08	5.30794e-06	Up in MTAL_KO	1.747	4.331	11.739	0.407	0.475	0.274	0.557	0.587
Gm16385	actin-like 8	1.38635	2.61417	0.00286248	0.0322733	Up in MTAL_KO	119.595	34.261	63.614	26.553	42.108	22.07	19.076	20.202
Gm16409	ribosomal protein S6 pseudogene	1.32997	2.51397	0.000125519	0.00301395	Up in MTAL_KO	78.165	20.532	65.416	21.24	25.452	15.247	16.238	19.533
Gm17511	ribosomal protein, large, P1 pseudogene	1.30957	2.47868	0.000150977	0.00351307	Up in MTAL_KO	248.635	65.499	132.757	62.345	75.093	56.85	48.39	54.426
Gm18014	ribosomal protein S2 pseudogene	1.2465	2.37265	0.000537094	0.00956246	Up in MTAL_KO	95.109	20.955	44.176	20.133	28.423	20.98	16.265	16.976
Gm18074	predicted gene, 18074	1.24979	2.37807	0.00229553	0.0277819	Up in MTAL_KO	73.499	16.558	37.751	16.219	24.375	14.901	12.238	12.002
Gm18119	ribosomal protein L15 pseudogene	1.22352	2.33515	0.000640466	0.0109599	Up in MTAL_KO	110.968	29.085	45.191	22.968	33.058	24.615	18.711	23.692
Gm19688	predicted gene, 19688	1.21847	2.327	0.00451768	0.0427218	Up in MTAL_KO	104.793	23.417	42.264	20.128	30.56	22.356	15.831	22.331
Gm20518		2.69993	6.49772	7.13436e-14	1.86579e-11	Up in MTAL_KO	4.439	9.731	11.205	1.111	2.216	0.998	0.769	0.873
Gm20762	predicted gene, 20762	1.33328	2.51974	0.00490398	0.0450343	Up in MTAL_KO	1050.97	266.33	477.755	249.243	341.251	212.177	164.57	202.178
Gm2115	predicted gene 2115	2.58533	6.00153	3.97617e-33	2.39167e-29	Up in MTAL_KO	20.057	20.65	40.448	2.681	6.079	4.431	2.683	3.797
Gm2225	predicted gene 2225	1.25703	2.39004	0.00173683	0.0227852	Up in MTAL_KO	61.867	24.408	79.136	19.286	22.763	20.406	21.236	18.975
Gm2260		1.26238	2.39892	0.00436304	0.0419563	Up in MTAL_KO	32.552	22.226	43.42	4.986	13.544	16.667	21.099	5.918
Gm28344		1.25241	2.38239	0.00128624	0.0180764	Up in MTAL_KO	287.545	72.76	118.557	64.274	82.264	63.279	44.652	51.064
Gm2962	ubiquinol-cytochrome c reductase binding protein pseudogene	1.10627	2.15288	0.0023446	0.028262	Up in MTAL_KO	228.952	65.418	106.455	48.11	78.825	50.901	50.207	50.966
Gm3226	tubulin, alpha 1B pseudogene	1.15165	2.22167	0.00119261	0.0171206	Up in MTAL_KO	26.213	9.668	16.088	6.326	11.626	7.147	5.99	4.968
Gm33312	predicted gene, 33312	1.14147	2.20606	0.00213001	0.0262004	Up in MTAL_KO	223.516	60.63	95.903	51.356	75.672	55.085	39.041	45.256
Gm3617	ribosomal protein L17 pseudogene	1.21339	2.31883	0.000331907	0.00656717	Up in MTAL_KO	123.17	37.099	62.618	27.217	40.261	27.449	21.063	29.123
Gm3788	thymosin, beta 10 pseudogene	1.632	3.09942	6.28843e-05	0.00176126	Up in MTAL_KO	1601.81	420.965	756.334	283.88	499.474	249.903	235.857	220.193
Gm3933	predicted gene 3933	1.43721	2.70797	0.000296984	0.00605546	Up in MTAL_KO	168.09	37.839	69.386	35.626	39.672	29.991	18.163	29.616
Gm41041	predicted gene, 41041	1.37806	2.59919	0.000231516	0.00497148	Up in MTAL_KO	91.983	20.026	40.614	20.704	26.049	16.258	14.669	14.01
Gm42793		3.40531	10.595	2.65431e-15	9.12325e-13	Up in MTAL_KO	10.877	18.81	35.8	2.221	1.868	1.169	2.052	0.986
Gm4321	ribosomal protein S19 pseudogene	1.27165	2.41437	0.00521018	0.0470454	Up in MTAL_KO	51.179	14.818	33.808	13.72	20.16	10.655	8.413	11.527
Gm4613	60S ribosomal protein L37a pseudogene	1.67491	3.19299	0.000729056	0.0120973	Up in MTAL_KO	88.643	32.593	43.296	15.873	25.869	17.384	9.908	14.368
Gm46317	predicted gene, 46317	1.10051	2.1443	0.00324187	0.034513	Up in MTAL_KO	187.445	45.507	84.105	48.725	59.594	45.436	35.498	32.77
Gm46369	40S ribosomal protein S25 pseudogene	1.40203	2.64273	0.00199818	0.0250635	Up in MTAL_KO	61.198	17.8	36.466	10.447	18.904	13.835	11.628	11.6
Gm4734	60S ribosomal protein L7 pseudogene	1.23141	2.34796	0.00515128	0.0466641	Up in MTAL_KO	34.443	9.124	14.582	7.426	10.566	6.6	6.83	5.738
Gm47553		1.27549	2.42082	0.00474461	0.0440075	Up in MTAL_KO	62.257	16.175	25.817	12.937	19.039	12.571	8.34	13.137
Gm47692	predicted gene, 47692	1.26641	2.40561	0.00100462	0.0151069	Up in MTAL_KO	23.037	8.249	14.263	5.613	8.744	5.891	4.083	4.849
Gm4833	ribosomal protein S4, X-linked pseudogene	1.17842	2.26328	0.000708683	0.0118574	Up in MTAL_KO	73.944	19.735	38.498	16.365	22.001	18.67	14.674	14.612
Gm48380		1.16616	2.24414	0.00348655	0.036346	Up in MTAL_KO	128.177	29.39	72.909	30.94	40.828	32.396	22.848	27.155
Gm49138		1.40397	2.64628	0.00498938	0.0456443	Up in MTAL_KO	1348.57	293.651	774.251	255.486	415.266	290.194	256.464	220.154
Gm4919	ferritin light chain 2 pseudogene	1.3926	2.62552	0.00435375	0.041934	Up in MTAL_KO	327.936	78.459	140.448	67.702	93.754	61.408	46.728	58.937
Gm49450		1.33798	2.52797	0.000209004	0.00460498	Up in MTAL_KO	18.019	26.123	64.49	18.48	13.349	12.459	12.057	8.942
Gm49485		1.39313	2.62648	0.00285965	0.0322716	Up in MTAL_KO	63.271	17.349	28.676	12.133	18.288	13.303	10.02	10.691
Gm50174		1.05335	2.07534	0.000244452	0.0051683	Up in MTAL_KO	1858.77	614.491	894.215	562.489	658.275	495.017	425.694	505.026
Gm5270	glyceraldehyde-3-phosphate dehydrogenase pseudogene	1.40321	2.64489	0.000695077	0.0117441	Up in MTAL_KO	29.251	7.55	14.784	6.315	7.707	5.851	5.514	4.377
Gm5305	40S ribosomal protein S6 pseudogene	1.03066	2.04296	0.00310416	0.0335517	Up in MTAL_KO	87.123	22.798	39.833	24.13	25.543	22.539	17.554	19.752
Gm5370	predicted gene 5370	1.31608	2.48989	0.000746271	0.012315	Up in MTAL_KO	96.372	24.266	39.685	19.134	30.558	20.212	16.831	14.345
Gm5525	eukaryotic translation elongation factor 1 gamma pseudogene	1.33426	2.52146	0.000412326	0.00781148	Up in MTAL_KO	34.291	8.337	19.401	7.057	11.295	6.678	5.969	6.68
Gm5637	predicted pseudogene 5637	1.41	2.65737	0.000996186	0.0149989	Up in MTAL_KO	29.073	6.571	13.982	5.314	9.617	5.658	4.376	4.773
Gm5643	heterogeneous nuclear ribonucleoprotein A1 pseudogene	1.36087	2.56841	0.000588956	0.010196	Up in MTAL_KO	35.067	10.507	19.268	7.327	11.886	6.924	6.335	5.249
Gm5682	predicted gene 5682	1.7785	3.43069	0.00141538	0.0194151	Up in MTAL_KO	47.295	11.187	16.073	8.446	12.437	3.784	3.949	5.322
Gm5823	predicted gene 5823	1.44999	2.73206	0.0033407	0.0351607	Up in MTAL_KO	35.768	9.859	16.261	5.007	10.304	7.299	5.799	6.887
Gm5835	ribosomal protein L4 pseudogene	1.00962	2.01338	0.00157976	0.0211631	Up in MTAL_KO	58.169	16.237	31.615	15.824	20.723	16.322	12.755	13.069
Gm5844	heat shock protein 90, alpha (cytosolic), class A member 1 pseudogene	1.14964	2.21859	0.000925401	0.0142908	Up in MTAL_KO	9.685	4.286	8.277	2.512	3.575	2.822	2.645	2.73
Gm5845	ribosomal protein L7A pseudogene	1.30045	2.46306	0.0028338	0.0320702	Up in MTAL_KO	28.314	8.042	14.547	6.117	9.392	6.366	4.561	5.761
Gm5879	60S ribosomal protein L3 related	1.28334	2.43402	0.000210416	0.00462761	Up in MTAL_KO	38.935	11.623	24.351	8.186	13.42	9.675	6.782	8.691
Gm5915	myosin light polypeptide 6-like	1.45172	2.73533	0.000674778	0.0114332	Up in MTAL_KO	110.748	26.542	47.205	20.715	36.984	20.204	13.453	16.298
Gm6170	eukaryotic translation elongation factor 1 alpha 1 pseudogene	1.1694	2.24919	8.45391e-05	0.00222054	Up in MTAL_KO	94.312	28.027	53.616	22.737	34.705	22.804	15.684	21.049
Gm6180	cofilin 1, non-muscle pseudogene	1.31044	2.48017	0.00144553	0.0197163	Up in MTAL_KO	67.792	19.283	34.883	14.28	22.201	15.94	10.736	12.802
Gm6192	eukaryotic translation elongation factor 1 alpha 1 pseudogene	1.14481	2.21117	0.00324143	0.034513	Up in MTAL_KO	19.748	5.578	13.48	4.813	7.181	5.269	4.101	4.376
Gm6204	ribosomal protein S14 pseudogene	1.21345	2.31891	0.00113308	0.0164641	Up in MTAL_KO	81.059	23.957	62.952	22.742	31.252	21.1	19.13	20.87
Gm6336	ribosomal protein L12 pseudogene	1.29715	2.45743	0.00535558	0.0480086	Up in MTAL_KO	59.09	13.155	21.789	12.366	14.862	11.438	9.447	11.123
Gm6341	ribosomal protein L27 pseudogene	1.2175	2.32543	0.00241432	0.0287771	Up in MTAL_KO	93.379	30.551	44.676	20.849	36.152	22.86	15.807	17.811
Gm6392	eukaryotic translation elongation factor 1 alpha 1 pseudogene	1.20447	2.30453	0.00440437	0.0420847	Up in MTAL_KO	222.68	67.653	123.599	51.058	82.614	52.682	40.19	41.438
Gm6394	ribosomal protein S11 pseudogene	1.28335	2.43404	0.000346798	0.00673988	Up in MTAL_KO	202.888	52.379	76.276	43.508	62.152	39.785	31.222	34.892
Gm6483	cadherin 11 pseudogene	2.2691	4.82022	0.00292797	0.0326302	Up in MTAL_KO	5.232	1.647	35.79	1.021	1.755	5.917	3.078	0.858
Gm6599	predicted gene 6599	1.6042	3.04027	0.00432151	0.0418567	Up in MTAL_KO	57.739	11.596	20.671	8.796	15.993	9.898	6.974	4.936
Gm6789	eukaryotic translation elongation factor 1 alpha 1 pseudogene	1.24741	2.37414	0.00381026	0.0386162	Up in MTAL_KO	483.463	131.742	269.378	113.112	165.856	102.13	81.525	96.423
Gm6807	ribosomal protein L6 pseudogene	1.31611	2.48994	0.000110901	0.00276791	Up in MTAL_KO	64.67	16.989	50.391	16.359	20.768	16.184	12.185	16.155
Gm6900	eukaryotic translation initiation factor 1 pseudogene	1.49207	2.81293	0.00104919	0.0156335	Up in MTAL_KO	114.468	27.178	56.867	23.71	32.431	16.875	14.968	19.283
Gm7030	predicted gene 7030	3.19396	9.15122	0.000203221	0.00449751	Up in MTAL_KO	75.855	8.836	22.11	2.816	9.977	1.877	2.671	1.697
Gm7059	predicted gene 7059	1.11314	2.16316	0.0019214	0.024408	Up in MTAL_KO	92.016	21.523	41.026	23.807	28.735	21.443	15.892	17.004
Gm7065	ribosomal protein L23a pseudogene	1.20266	2.30163	0.000564097	0.00989226	Up in MTAL_KO	116.689	37.955	61.799	28.691	42.512	25.825	21.863	25.308
Gm7384	ribosomal protein L11 pseudogene	1.53057	2.88901	0.00271737	0.0310446	Up in MTAL_KO	47.78	10.268	15.029	6.084	11.504	8.319	6.914	6.543
Gm7434	predicted gene 7434	1.2968	2.45683	0.00136282	0.0188228	Up in MTAL_KO	163.517	32.761	73.465	37.61	49.223	30.451	23.508	30.327
Gm7558	ribosomal protein L3 pseudogene	1.16287	2.23902	0.00266261	0.0307107	Up in MTAL_KO	39.337	8.667	19.167	8.183	12.385	9.584	7.021	7.857
Gm7621	predicted gene 7621	1.25388	2.38483	0.0017497	0.0229041	Up in MTAL_KO	43.165	10.586	22.824	7.134	15.02	9.4	7.576	9.423
Gm8292	predicted gene 8292	1.19134	2.28365	0.000549162	0.00971533	Up in MTAL_KO	290.564	78.565	123.956	71.929	94.449	62.243	46.075	51.533
Gm8513	glyceraldehyde-3-phosphate dehydrogenase pseudogene	1.16613	2.24408	0.00114387	0.0165992	Up in MTAL_KO	58.532	14.145	32.568	14.031	20.615	13.379	10.503	12.537
Gm8534	predicted gene 8534	1.46713	2.76471	0.00204624	0.0254038	Up in MTAL_KO	26.554	7.13	13.05	4.744	7.261	4.805	3.404	4.829
Gm8795	40S ribosomal protein S13-like	1.18308	2.27061	0.00326442	0.0346775	Up in MTAL_KO	97.334	24.07	48.846	23.856	31.946	20.952	16.902	22.566
Gm8797	ubiquitin B pseudogene	1.39196	2.62434	0.000861894	0.0136605	Up in MTAL_KO	43.58	14.792	56.873	13.632	13.107	16.417	11.245	12.404
Gm8810	predicted gene 8810	1.59953	3.03044	0.000375066	0.00716197	Up in MTAL_KO	33.606	9.068	13.809	6.666	7.633	5.606	4.273	5.105
Gm8864	glyceraldehyde-3-phosphate dehydrogenase pseudogene	1.17383	2.2561	0.00395029	0.0394047	Up in MTAL_KO	27.981	8.027	15.884	5.769	11.675	6.965	5.253	6.013
Gm9276	eukaryotic translation elongation factor 1 gamma pseudogene	1.29046	2.44606	0.00280327	0.0318445	Up in MTAL_KO	21.281	4.628	9.658	4.51	6.139	4.253	3.34	3.926
Gm9294	ribosomal protein S4, X-linked pseudogene	1.58999	3.01047	5.24326e-05	0.00152359	Up in MTAL_KO	98.177	28.869	55.07	21.122	36.355	11.405	10.085	12.385
Gm9521	eukaryotic translation elongation factor 1 alpha 1 pseudogene	1.27689	2.42315	0.00363176	0.0372147	Up in MTAL_KO	16.555	3.885	10.004	3.892	5.612	3.299	2.929	2.633
Gm9644	predicted gene 9644	1.30467	2.47028	0.000177097	0.00398967	Up in MTAL_KO	53.543	13.615	28.477	11.721	16.332	11.269	8.939	10.365
Gm9774	adhesion regulating molecule 1 pseudogene	1.26273	2.3995	0.000211031	0.00463267	Up in MTAL_KO	12.547	10.001	27.793	6.402	6.859	6.181	7.908	5.156
Gm9816	G protein pathway suppressor 1 pseudogene	1.18372	2.27161	0.00189695	0.0242511	Up in MTAL_KO	18.658	15.775	35.489	3.157	13.855	10.507	11.961	6.677
Gmfg-ps	glia maturation factor, gamma, pseudogene	1.47778	2.78521	0.00149206	0.0201907	Up in MTAL_KO	68.431	15.79	47.126	14.313	23.451	15.665	11.096	8.77
Golm1	golgi membrane protein 1	1.42418	2.68362	0.000230006	0.00494986	Up in MTAL_KO	3.189	6.903	6.015	6.984	4.725	1.023	1.269	1.178
Gpr137b	G protein-coupled receptor 137B	1.42823	2.69117	0.00513404	0.0466484	Up in MTAL_KO	5.781	3.22	3.16	2.821	2.234	1.754	0.939	0.496
Gpr137b-ps	G protein-coupled receptor 137B, pseudogene	2.41314	5.32633	1.30728e-06	7.21479e-05	Up in MTAL_KO	11.839	4.116	22.562	1.83	1.268	1.861	2.785	1.271
Gpr3	G-protein coupled receptor 3	2.27274	4.83239	0.000844495	0.0134917	Up in MTAL_KO	19.789	1.075	2.485	1.744	0.684	2.207	0.585	0.504
Gpx3	glutathione peroxidase 3	2.76311	6.78857	0.000186197	0.00417123	Up in MTAL_KO	25.617	294.325	44.486	14.818	19.489	14.848	16.393	13.515
Grem2	gremlin 2, DAN family BMP antagonist	2.62505	6.16906	0.000288075	0.00590383	Up in MTAL_KO	0.514	1.146	9.413	1.17	0.585	0.3	0.192	0.292
Gsn	gelsolin	1.01664	2.02321	4.81214e-06	0.000211458	Up in MTAL_KO	30.854	67.294	52.135	43.912	24.641	17.3	22.62	31.427
H2-M3	histocompatibility 2, M region locus 3	1.46688	2.76423	0.000208915	0.00460498	Up in MTAL_KO	36.234	8.039	15.332	7.39	9.37	5.316	5.384	5.462
H2-Q2	histocompatibility 2, Q region locus 2	1.50416	2.83659	0.00512311	0.0465843	Up in MTAL_KO	124.218	28.916	48.154	22.902	35.852	20.373	17.746	18.121
H2-Q5	histocompatibility 2, Q region locus 5	1.33235	2.51812	0.00108558	0.0159316	Up in MTAL_KO	49.603	11.326	21.133	14.285	14.618	8.023	9.326	7.589
H2-T3	histocompatibility 2, T region locus 3	1.73172	3.32124	8.81117e-05	0.00229931	Up in MTAL_KO	88.25	15.753	29.623	12.175	19.718	10.842	8.032	12.812
H3f3a-ps1	H3.3 histone A, pseudogene 1	1.76216	3.39205	0.000183713	0.00412326	Up in MTAL_KO	70.632	18.481	44.553	11.933	21.511	10.294	9.174	8.612
Has3	hyaluronan synthase 3	2.05642	4.15952	0.000116705	0.00287108	Up in MTAL_KO	1.665	0.972	6.793	0.415	1.019	0.644	0.593	0.662
Hbb-bt	hemoglobin, beta adult t chain	2.20438	4.60876	0.00132333	0.0184683	Up in MTAL_KO	16.564	5.659	17.469	1.698	8.069	0.724	1.513	1.518
Hebp2	heme binding protein 2	1.89958	3.73104	1.28768e-05	0.000488668	Up in MTAL_KO	7.516	4.786	31.619	2.469	3.35	2.217	1.902	1.839
Hmox1	heme oxygenase 1	1.61709	3.06756	0.000289877	0.00593064	Up in MTAL_KO	4.258	3.972	6.089	1.766	1.753	1.404	1.168	0.997
Hnrnpa1l2-ps	heterogeneous nuclear ribonucleoprotein A1-like 2, pseudogene	1.29146	2.44775	0.00238238	0.0285726	Up in MTAL_KO	27.244	7.519	15.245	5.955	9.537	4.852	5.048	4.994
Hoxb5os	homeobox B5 and homeobox B6, opposite strand	1.24306	2.367	0.00227702	0.0276916	Up in MTAL_KO	20.292	21.822	28.562	13.677	12.739	8.843	8.031	4.143
Hpcal4	hippocalcin-like 4	2.1519	4.44412	6.17102e-06	0.000261399	Up in MTAL_KO	1.234	2.316	4.663	0.883	0.855	0.931	0.378	0.585
Hspb7	heat shock protein family, member 7 (cardiovascular)	1.80844	3.50265	3.86437e-06	0.000180187	Up in MTAL_KO	2.873	4.337	8.219	1.349	1.049	1.36	1.526	1.396
Ier3	immediate early response 3	1.9159	3.77349	6.51528e-07	3.95852e-05	Up in MTAL_KO	95.102	104.117	182.233	48.89	39.108	24.142	22.132	19.658
Igfbp4	insulin-like growth factor binding protein 4	1.98175	3.94973	1.54167e-11	2.44031e-09	Up in MTAL_KO	10.237	24.039	14.778	3.254	2.311	2.424	3.158	2.549
Inhba	inhibin beta-A	1.7498	3.36312	0.000602727	0.0104102	Up in MTAL_KO	7.498	3.298	5.898	0.79	1.572	1.278	0.752	0.907
Itgb2	integrin beta 2	1.30828	2.47645	0.000217316	0.00474421	Up in MTAL_KO	28.47	5.572	14.916	5.301	5.752	5.857	4.903	4.972
Itgb2l	integrin beta 2-like	1.44727	2.72692	0.00561281	0.0494478	Up in MTAL_KO	16.523	3.525	4.001	3.333	3.618	1.739	1.594	1.836
Itgb3	integrin beta 3	1.6694	3.18082	0.00116929	0.0168984	Up in MTAL_KO	1.415	1.065	1.186	0.208	0.716	0.328	0.202	0.293
Itpr3	inositol 1,4,5-triphosphate receptor 3	1.36916	2.58319	1.02107e-07	7.92485e-06	Up in MTAL_KO	4.941	6.499	4.962	2.794	1.998	1.303	1.75	1.389
Jpt1	Jupiter microtubule associated homolog 1	1.1222	2.17679	0.000113168	0.00281283	Up in MTAL_KO	14.194	18.554	38.083	7.266	10.185	7.131	6.417	12.318
Kap	kidney androgen regulated protein	1.21562	2.32241	0.00315068	0.0338719	Up in MTAL_KO	208.398	740.54	451.19	191.082	197.293	102.827	143.753	211.166
Kbtbd11	kelch repeat and BTB (POZ) domain containing 11	1.08075	2.11513	5.22122e-05	0.00152085	Up in MTAL_KO	5.152	10.696	7.093	2.989	2.908	3.928	2.194	2.875
Kcp	kielin/chordin-like protein	1.83157	3.55925	0.00127071	0.017921	Up in MTAL_KO	6.11	3.825	6.315	0.915	3.397	0.909	0.327	0.837
Kctd1	potassium channel tetramerisation domain containing 1	1.05386	2.07607	1.18957e-12	2.51063e-10	Up in MTAL_KO	93.588	128.195	84.68	45.145	55.471	49.086	44.93	37.309
Kctd5	potassium channel tetramerisation domain containing 5	1.00934	2.01299	0.00319407	0.0342161	Up in MTAL_KO	6.55	6.321	18.941	4.112	5.413	4.628	4.848	4.226
Keg1	kidney expressed gene 1	1.18173	2.26849	0.00211559	0.0260926	Up in MTAL_KO	6.605	22.063	12.104	3.586	5.593	5.74	4.605	7.289
Kif23	kinesin family member 23	1.07014	2.09964	0.00202348	0.0252253	Up in MTAL_KO	6.115	7.963	14.344	3.36	9.867	5.104	3.256	3.991
Kl	klotho	1.23511	2.35399	2.99893e-23	2.77516e-20	Up in MTAL_KO	120.911	159.94	177.019	60.762	60.456	52.408	55.325	53.983
Klk1	kallikrein 1	1.32679	2.50843	2.71569e-20	1.48499e-17	Up in MTAL_KO	1582.82	1924.99	2359.22	822.542	821.267	582.165	555.232	629.685
Klk1b11	kallikrein 1-related peptidase b11	1.33834	2.5286	0.000302074	0.00613843	Up in MTAL_KO	15.673	16.771	22.807	9.366	6.586	4.638	7.426	4.189
Klk1b5	kallikrein 1-related peptidase b5	1.5853	3.0007	0.000155335	0.00357984	Up in MTAL_KO	6.068	5.635	6.082	1.403	2.437	1.831	1.735	1.409
Krt18	keratin 18	1.38356	2.60911	1.81772e-06	9.76215e-05	Up in MTAL_KO	27.714	30.699	19.88	10.669	13.671	8.66	8.31	4.709
Laptm5	lysosomal-associated protein transmembrane 5	1.02322	2.03245	0.00119117	0.0171206	Up in MTAL_KO	48.278	13.977	26.816	10.749	5.078	9.698	10.646	8.496
Lcn2	lipocalin 2	3.43516	10.8165	1.46956e-05	0.000550742	Up in MTAL_KO	33.842	474.685	74.711	9.479	21.177	18.107	10.728	19.253
Lgals3	lectin, galactose binding, soluble 3	1.87996	3.68064	7.51104e-23	6.02385e-20	Up in MTAL_KO	160.221	224.779	160.527	55.238	40.076	36.709	37.467	52.983
Limd2	LIM domain containing 2	1.04623	2.06513	0.00362073	0.037165	Up in MTAL_KO	18.639	9.496	9.672	5.078	5.688	4.296	4.947	3.632
Lipg	lipase, endothelial	1.76603	3.40117	3.1883e-06	0.000151602	Up in MTAL_KO	4.055	7.148	13.566	2.542	2.711	3.065	1.389	1.035
Lrrc8b	leucine rich repeat containing 8 family, member B	1.51081	2.8497	0.000475816	0.00867284	Up in MTAL_KO	1.335	2.905	4.972	1.2	0.83	0.441	0.647	1.373
Maml2	mastermind like transcriptional coactivator 2	1.05411	2.07643	1.23277e-05	0.000469309	Up in MTAL_KO	5.616	8.428	7.174	1.755	2.331	3.524	2.457	2.752
Man1a	mannosidase 1, alpha	1.24997	2.37836	1.12522e-07	8.46023e-06	Up in MTAL_KO	8.872	10.396	19.332	4.815	4.262	4.301	4.765	3.626
Marcksl1	MARCKS-like 1	1.00149	2.00207	0.00109201	0.0159816	Up in MTAL_KO	26.546	16.609	16.673	11.783	13.547	7.361	8.261	5.393
Matn2	matrilin 2	1.32113	2.49861	0.00350751	0.0364696	Up in MTAL_KO	3.009	1.894	3.03	0.854	1.843	0.885	0.594	0.609
Mboat1	membrane bound O-acyltransferase domain containing 1	1.00769	2.01069	3.40034e-05	0.00107932	Up in MTAL_KO	33.411	17.881	25.078	9.575	6.403	15.841	6.475	6.971
Mcts2	malignant T cell amplified sequence 2	1.23033	2.34621	0.00139568	0.0192105	Up in MTAL_KO	13.017	10.747	18.749	3.58	6.471	4.34	6.558	5.2
Mfge8	milk fat globule EGF and factor V/VIII domain containing	1.40616	2.65031	2.94236e-19	1.47486e-16	Up in MTAL_KO	116.702	127.796	164.8	40.707	37.013	33.352	45.274	35.301
Mfsd4b3-ps	major facilitator superfamily domain containing 4B3, pseudogene	1.46829	2.76694	8.16732e-07	4.81632e-05	Up in MTAL_KO	12.978	12.835	20.673	6.083	6.9	3.043	4.225	4.189
Mgp	matrix Gla protein	1.96002	3.89067	0.00127558	0.0179687	Up in MTAL_KO	4.744	41.979	12.98	8.682	3.168	2.79	4.44	3.26
Mical2	microtubule associated monooxygenase, calponin and LIM domain containing 2	1.3681	2.5813	0.00413284	0.0406526	Up in MTAL_KO	2.107	0.953	1.607	0.422	0.94	0.4	0.312	0.353
Mir6236	microRNA 6236	1.05084	2.07173	3.57974e-05	0.00111277	Up in MTAL_KO	4474.03	2667.97	6556.03	2234.95	2197.79	2137.61	1653.07	2698.29
Mmp14	matrix metallopeptidase 14 (membrane-inserted)	1.25319	2.38368	5.6527e-08	4.82283e-06	Up in MTAL_KO	16.841	21.577	23.018	4.781	10.052	7.755	8.98	6.329
Mpp1	membrane protein, palmitoylated	1.10427	2.1499	5.77814e-05	0.00164422	Up in MTAL_KO	15.216	10.282	20.755	3.359	7.212	6.19	3.871	7.685
Mpp2	membrane protein, palmitoylated 2 (MAGUK p55 subfamily member 2)	1.03252	2.04559	0.000547376	0.00969799	Up in MTAL_KO	5.995	5.094	8.553	1.988	3.643	3.235	2.967	1.901
Mpp3	membrane protein, palmitoylated 3 (MAGUK p55 subfamily member 3)	2.41631	5.33804	4.08374e-06	0.000188951	Up in MTAL_KO	2.244	2.402	6.3	0.462	0.937	0.885	0.798	0.465
Mtmr11	myotubularin related protein 11	1.31666	2.49089	0.00122767	0.0174367	Up in MTAL_KO	4.152	5.073	15.515	3.252	2.831	10.816	1.844	1.934
Muc1	mucin 1, transmembrane	1.31129	2.48163	1.03982e-11	1.76183e-09	Up in MTAL_KO	58.812	114.239	96.65	34.089	36.289	30.578	22.891	54.255
Mvd	mevalonate (diphospho) decarboxylase	1.26936	2.41055	0.000544641	0.00966376	Up in MTAL_KO	5.478	5.743	8.674	3.482	2.252	1.904	2.795	2.307
Myo1f	myosin IF	1.20747	2.30932	0.00269458	0.0309104	Up in MTAL_KO	9.164	1.927	5.026	1.457	1.354	1.503	1.335	1.484
Myo1g	myosin IG	1.43243	2.69901	0.000856695	0.0136143	Up in MTAL_KO	10.662	2.284	4.555	2.034	2.977	1.567	1.368	1.893
Nab2	Ngfi-A binding protein 2	1.11677	2.16861	4.63848e-06	0.00020667	Up in MTAL_KO	20.81	16.627	36.415	12.198	9.804	9.457	11.791	9.956
Napsa	napsin A aspartic peptidase	1.9556	3.87878	6.26054e-14	1.67365e-11	Up in MTAL_KO	34.823	109.9	84.311	23.922	17.73	9.827	12.597	22.683
Ncs1	neuronal calcium sensor 1	1.34131	2.53381	3.06622e-05	0.000991575	Up in MTAL_KO	7.377	5.805	3.679	4.053	2.927	1.379	1.743	1.525
Nol4l	nucleolar protein 4-like	1.3395	2.53064	1.97606e-06	0.000102909	Up in MTAL_KO	3.958	5.837	5.64	1.637	2.003	2.039	2.228	0.942
Npas2	neuronal PAS domain protein 2	2.62139	6.15341	1.12755e-05	0.000433368	Up in MTAL_KO	1.796	4.041	1.647	0.129	0.521	0.177	0.134	0.507
Nudt22	nudix (nucleoside diphosphate linked moiety X)-type motif 22	1.00935	2.013	0.00559542	0.0493859	Up in MTAL_KO	19.76	27.448	72.728	13.767	32.861	15.844	20.367	14.771
Obsl1	obscurin-like 1	1.42986	2.6942	2.34876e-05	0.000802402	Up in MTAL_KO	3.097	10.322	9.658	2.419	2.194	1.454	2.872	2.844
Ociad2	OCIA domain containing 2	2.05391	4.1523	0.00187312	0.0240487	Up in MTAL_KO	7.823	5.622	10.843	0.254	1.209	0.67	0.285	0.214
Pamr1	peptidase domain containing associated with muscle regeneration 1	1.96676	3.90891	1.31298e-10	1.88037e-08	Up in MTAL_KO	8.651	22.026	21.339	3.836	4.227	2.113	4.69	2.465
Papln	papilin, proteoglycan-like sulfated glycoprotein	2.80699	6.99822	1.91507e-07	1.32404e-05	Up in MTAL_KO	0.886	1.866	5.837	0.264	0.581	0.25	0.405	0.303
Pcdh1	protocadherin 1	1.4987	2.82587	2.00829e-12	4.09487e-10	Up in MTAL_KO	8.838	15.363	26.776	3.883	3.346	4.073	3.459	4.307
Pck1	phosphoenolpyruvate carboxykinase 1, cytosolic	1.41858	2.67323	0.00105164	0.0156335	Up in MTAL_KO	2.364	6.921	10.703	2.168	2.233	1.068	3.021	2.003
Pcp4l1	Purkinje cell protein 4-like 1	2.52812	5.76821	2.24182e-14	6.4212e-12	Up in MTAL_KO	15.581	37.163	19.57	2.123	3.85	3.781	3.493	5.274
Pde3b	phosphodiesterase 3B, cGMP-inhibited	1.89607	3.72197	0.000560799	0.00986317	Up in MTAL_KO	0.752	5.488	5.172	1.506	0.444	0.888	0.514	0.299
Pdlim7	PDZ and LIM domain 7	1.02667	2.03732	0.00158858	0.0212576	Up in MTAL_KO	26.146	15.419	13.944	8.111	11.467	5.612	6.473	7.264
Pdzk1	PDZ domain containing 1	1.4174	2.67103	0.0014625	0.0198399	Up in MTAL_KO	3.161	12.26	31.261	0.957	9.533	6.105	3.458	3.31
Pea15a	proliferation and apoptosis adaptor protein 15A	1.72479	3.30532	8.06976e-15	2.55472e-12	Up in MTAL_KO	42.597	107.075	58.589	20.869	21.218	19.95	17.873	14.678
Peg10	paternally expressed 10	1.52644	2.88075	0.000612923	0.0105508	Up in MTAL_KO	2.928	2.052	3.435	0.659	2.098	0.539	0.399	0.677
Pgam2	phosphoglycerate mutase 2	1.36939	2.58361	2.47044e-06	0.000123317	Up in MTAL_KO	20.649	24.046	19.619	7.029	9.316	7.627	7.975	5.936
Pgbd5	piggyBac transposable element derived 5	2.06009	4.17012	1.81445e-07	1.26906e-05	Up in MTAL_KO	4.469	9.75	8.994	3.341	1.362	0.669	1.568	1.875
Phlda3	pleckstrin homology like domain, family A, member 3	1.31083	2.48084	0.00465237	0.0435146	Up in MTAL_KO	5.68	5.975	2.858	1.52	2.529	1.892	1.77	1.447
Phyhip	phytanoyl-CoA hydroxylase interacting protein	2.25339	4.76803	2.37871e-07	1.58099e-05	Up in MTAL_KO	4.181	5.281	17.306	2.574	2.184	1.757	0.915	1.251
Pigr	polymeric immunoglobulin receptor	1.70533	3.26103	1.28253e-14	3.85722e-12	Up in MTAL_KO	21.041	38.994	22.614	8.479	8.13	5.321	7.467	7.49
Pigz	phosphatidylinositol glycan anchor biosynthesis, class Z	2.53548	5.79769	4.07293e-08	3.68401e-06	Up in MTAL_KO	3.802	4.424	15.412	1.315	1.253	1.505	1.199	1.073
Pkdcc	protein kinase domain containing, cytoplasmic	2.12637	4.36618	1.48751e-07	1.05886e-05	Up in MTAL_KO	4.372	6.391	11.918	2.593	1.769	4.149	1.756	1.858
Plcg2	phospholipase C, gamma 2	1.07468	2.10626	0.00131511	0.0184177	Up in MTAL_KO	3.77	4.091	4.96	2.702	1.412	1.525	2.219	1.192
Plcxd3	phosphatidylinositol-specific phospholipase C, X domain containing 3	1.83324	3.56336	0.00290463	0.0325048	Up in MTAL_KO	2.061	3.489	8.406	0.528	1.208	0.523	0.845	2.404
Plekhh1	pleckstrin homology domain containing, family H (with MyTH4 domain) member 1	1.0308	2.04316	0.00112494	0.0164435	Up in MTAL_KO	2.204	5.782	15.315	1.798	2.32	2.989	1.826	1.543
Plk3	polo like kinase 3	1.3108	2.48079	0.00194824	0.0246449	Up in MTAL_KO	11.482	3.566	5.014	3.423	3.297	2.498	1.887	1.57
Pnp	purine-nucleoside phosphorylase	1.1081	2.15561	0.000294288	0.00601066	Up in MTAL_KO	9.309	17.171	48.132	5.895	6.591	9.878	7.037	13.387
Pqlc2		1.0242	2.03383	0.0035409	0.0366583	Up in MTAL_KO	6.818	8.496	10.89	2.491	4.396	5.4	2.711	3.3
Prkd1	protein kinase D1	1.19055	2.2824	6.51885e-12	1.18821e-09	Up in MTAL_KO	15.495	16.679	19.914	6.336	7.103	7.386	6.579	5.725
Psca	prostate stem cell antigen	4.36664	20.6295	1.94741e-22	1.46421e-19	Up in MTAL_KO	24.771	53.169	27.74	1.032	3.746	0.792	1.435	0.81
Pter	phosphotriesterase related	1.14675	2.21414	0.00204286	0.0254038	Up in MTAL_KO	4.901	14.117	14.486	3.915	2.901	5.88	3.719	1.933
Ptges	prostaglandin E synthase	2.74022	6.68173	7.28329e-06	0.000299038	Up in MTAL_KO	1.015	3.322	30.519	2.122	0.414	0.252	0.413	0.155
Pth1r	parathyroid hormone 1 receptor	2.34588	5.0837	1.91966e-33	2.30935e-29	Up in MTAL_KO	131.065	237.73	201.002	52.227	38.864	29.847	25.502	28.79
Ptpn5	protein tyrosine phosphatase, non-receptor type 5	3.95694	15.5295	3.75723e-14	1.02726e-11	Up in MTAL_KO	4.754	2.672	16.912	0.274	0.674	0.514	0.215	0.307
Pvr	poliovirus receptor	1.37772	2.59857	2.72021e-06	0.000133025	Up in MTAL_KO	5.912	11.445	9.531	3.274	2.984	3.263	2.34	2.712
Rab31	RAB31, member RAS oncogene family	1.27964	2.42779	5.04513e-18	2.24789e-15	Up in MTAL_KO	31.217	35.904	34.118	10.619	14.071	12.975	10.479	13.203
Rac3	Rac family small GTPase 3	1.37101	2.58652	0.00217205	0.0266902	Up in MTAL_KO	16.168	7.269	19.003	3.885	3.068	3.706	4.868	3.36
Rai2	retinoic acid induced 2	1.90549	3.74635	7.13736e-05	0.00194259	Up in MTAL_KO	2.403	4.298	8.165	0.996	1.777	1.379	1.175	0.623
Rasd1	RAS, dexamethasone-induced 1	1.68494	3.21526	0.000415251	0.00785452	Up in MTAL_KO	6.311	14.085	8.027	5.257	3.433	1.691	1.016	1.948
Rcn1	reticulocalbin 1	1.01546	2.02155	0.000264936	0.00552371	Up in MTAL_KO	11.165	8.637	7.071	2.823	4.874	3.686	3.758	3.95
Rgs11	regulator of G-protein signaling 11	1.10611	2.15265	3.41945e-05	0.00108253	Up in MTAL_KO	12.957	24.585	15.483	5.286	12.359	12.902	5.383	15.77
Rhpn1	rhophilin, Rho GTPase binding protein 1	2.1092	4.31453	0.000241365	0.00513007	Up in MTAL_KO	3.84	3.343	5.648	0.673	1.212	0.669	0.258	0.291
Rnf19b	ring finger protein 19B	1.01029	2.01432	1.70612e-06	9.24533e-05	Up in MTAL_KO	30.222	19.812	36.324	11.908	15.919	12.073	10.496	15.8
Ror2	receptor tyrosine kinase-like orphan receptor 2	1.33814	2.52826	1.24998e-06	6.99409e-05	Up in MTAL_KO	9.611	7.325	4.453	2.386	2.809	2.39	2.506	3.078
Rpl12-ps2	ribosomal proteimn L12-ps2	1.29009	2.44544	0.00169406	0.0223348	Up in MTAL_KO	144.989	40.043	63.794	34.171	44.223	32.758	22.61	27.973
Rpl13-ps5	ribosomal protein L13, pseudogene 5	1.42451	2.68423	0.00167521	0.022146	Up in MTAL_KO	51.836	12.604	22.329	12.17	16.354	9.058	7.353	6.292
Rpl13a-ps1	ribosomal protein 13A, pseudogene 1	1.39254	2.6254	0.00440146	0.0420847	Up in MTAL_KO	291.807	68.406	131.386	57.316	87.642	56.127	44.314	49.645
Rpl18-ps2	ribosomal protein L18, pseudogene 2	1.39719	2.63388	0.00061572	0.0105816	Up in MTAL_KO	46.275	12.573	38.198	12.036	15.675	10.907	10.011	10.917
Rpl18a-ps1	ribosomal protein L18A, pseudogene 1	1.33143	2.51652	0.000110771	0.00276791	Up in MTAL_KO	177.12	44.733	86.412	37.245	56.817	36.479	28.547	36.914
Rpl19-ps1	ribosomal protein L19, pseudogene 1	1.38201	2.60631	0.000163951	0.00374255	Up in MTAL_KO	87.934	23.514	45.259	18.494	26.093	17.416	16.095	16.002
Rpl19-ps12	ribosomal protein L19, pseudogene 12	1.10037	2.1441	0.00275284	0.0313902	Up in MTAL_KO	68.504	22.075	34.801	18.82	25.991	19.279	14.302	13.315
Rpl19-ps3	ribosomal protein L19, pseudogene 3	1.37464	2.59302	0.00388855	0.0391131	Up in MTAL_KO	43.613	9.578	19.798	7.939	12.625	10.902	6.6	5.987
Rpl19-ps6	ribosomal protein L19, pseudogene 6	1.11415	2.16468	0.00231628	0.0279487	Up in MTAL_KO	108.662	28.689	52.704	29.479	41.904	26.732	17.51	23.178
Rpl26-ps6	ribosomal protein L26, pseudogene 6	1.30487	2.47062	0.000887627	0.0138139	Up in MTAL_KO	110.25	31.86	47.104	24.613	30.746	25.699	15.475	20.148
Rpl27-ps2	ribosomal protein L27, pseudogene 2	1.45487	2.74131	0.00279745	0.0318084	Up in MTAL_KO	74.661	15.076	36.543	14.367	22.162	13.824	9.997	11.553
Rpl3-ps2	ribosomal protein L3, pseudogene 2	1.01374	2.01914	0.00269535	0.0309104	Up in MTAL_KO	37.006	12.023	22.057	8.464	15.927	11.1	8.908	9.143
Rpl39l	ribosomal protein L39-like	1.15964	2.23402	0.000702141	0.0118136	Up in MTAL_KO	163.587	42.047	79.644	37.624	54.961	40.214	19.974	29.529
Rps11-ps4	ribosomal protein S11, pseudogene 4	1.37616	2.59577	0.00281021	0.0318933	Up in MTAL_KO	81.809	18.077	31.22	12.589	26.459	14.035	10.735	13.256
Rps16-ps3	ribosomal protein S16, pseudogene 3	1.60843	3.04921	0.000310327	0.00625333	Up in MTAL_KO	98.125	22.982	38.61	19.026	23.391	12.915	12.618	12.099
Rps19-ps6	ribosomal protein S19, pseudogene 6	1.17085	2.25145	8.17137e-05	0.00216047	Up in MTAL_KO	201.528	82.56	137.558	47.166	91.501	66.521	52.189	43.006
Rps3a3	ribosomal protein S3A3	1.02344	2.03277	0.000961878	0.0146206	Up in MTAL_KO	167.628	43.356	80.125	43.146	55.578	41.013	34.092	38.75
Rps6-ps1	ribosomal protein S6, pseudogene 1	1.0378	2.0531	0.00333292	0.0351473	Up in MTAL_KO	68.473	19.474	31.153	17.506	21.768	18.6	14.455	15.271
Rrad	Ras-related associated with diabetes	2.07657	4.21802	0.000764883	0.0125362	Up in MTAL_KO	17.52	31.261	28.169	22.772	4.682	2.864	3.205	2.693
S100a6	S100 calcium binding protein A6 (calcyclin)	1.22933	2.34458	0.00179732	0.0234002	Up in MTAL_KO	652.568	205.809	318.772	170.82	116.87	146.744	118.477	144.936
S100a9	S100 calcium binding protein A9 (calgranulin B)	1.60619	3.04447	0.00299678	0.0329235	Up in MTAL_KO	250.215	57.999	101.591	45.823	65.766	36.453	23.458	34.798
S100g	S100 calcium binding protein G	2.60425	6.08075	2.57645e-09	2.8967e-07	Up in MTAL_KO	18.248	83.114	78.555	11.841	9.202	6.362	8.651	6.426
Samd14	sterile alpha motif domain containing 14	1.6114	3.05548	1.82069e-05	0.000651871	Up in MTAL_KO	3.354	4.406	4.597	1.056	1.5	1.375	0.821	0.713
Samd4	sterile alpha motif domain containing 4	1.1775	2.26185	6.96707e-06	0.000287034	Up in MTAL_KO	5.658	3.414	4.42	2.075	1.759	2.005	1.506	3.512
Samd5	sterile alpha motif domain containing 5	1.56941	2.96783	2.98103e-07	1.92806e-05	Up in MTAL_KO	6.168	14.403	5.817	2.735	3.281	1.556	2.378	3.048
Sardh	sarcosine dehydrogenase	1.10098	2.14501	4.00921e-09	4.30632e-07	Up in MTAL_KO	80.459	56.735	199.542	52.334	29.282	25.737	36.345	49.068
Scd1	stearoyl-Coenzyme A desaturase 1	1.23113	2.34751	0.000137844	0.00325787	Up in MTAL_KO	4.266	13.87	5.856	2.007	9.256	3.688	1.422	2.109
Scn4b	sodium channel, type IV, beta	1.15214	2.22243	1.83832e-09	2.14709e-07	Up in MTAL_KO	51.147	62.289	85.316	31.964	26.725	17.699	29.948	26.708
Sdf2l1	stromal cell-derived factor 2-like 1	1.39266	2.62563	0.000309109	0.00623923	Up in MTAL_KO	15.068	41.012	20.075	14.633	11.443	7.588	4.732	5.603
Sec14l2	SEC14-like lipid binding 2	1.62621	3.08701	0.000311333	0.00626311	Up in MTAL_KO	14.125	2.405	5.091	1.188	1.913	1.242	2.398	2.751
Sema4g	sema domain, immunoglobulin domain (Ig), transmembrane domain (TM) and short cytoplasmic domain, (semaphorin) 4G	2.33364	5.04077	8.54681e-08	6.76435e-06	Up in MTAL_KO	2.785	2.595	27.523	0.76	1.461	1.957	1.216	0.855
Serpina10	serine (or cysteine) peptidase inhibitor, clade A (alpha-1 antiproteinase, antitrypsin), member 10	1.98764	3.96587	1.0282e-05	0.000401597	Up in MTAL_KO	7.635	8.791	5.432	2.364	4.404	1.224	1.164	1.408
Serpina1c	serine (or cysteine) peptidase inhibitor, clade A, member 1C	1.3845	2.61081	0.00121523	0.0173563	Up in MTAL_KO	17.046	6.196	6.707	4.711	3.872	3.595	2.958	2.247
Serpina1d	serine (or cysteine) peptidase inhibitor, clade A, member 1D	1.49058	2.81001	1.65926e-05	0.000612299	Up in MTAL_KO	44.643	18.461	23.773	7.975	15.392	5.326	6.673	11.576
Serpinb1a	serine (or cysteine) peptidase inhibitor, clade B, member 1a	1.13966	2.20329	0.000110787	0.00276791	Up in MTAL_KO	11.67	12.884	22.31	12.892	6.418	3.878	4.642	3.761
Setd6	SET domain containing 6	1.15998	2.23455	0.000159107	0.00364583	Up in MTAL_KO	15.196	8.677	31.39	8.152	8.41	6.706	7.988	10.118
Sfn	stratifin	1.0559	2.07901	4.00279e-05	0.00122841	Up in MTAL_KO	35.002	38.294	24.026	20.469	16.564	10.933	9.592	15.515
Sfrp1	secreted frizzled-related protein 1	2.07629	4.21721	3.09102e-21	1.77071e-18	Up in MTAL_KO	52.013	48.624	94.007	13.579	20.089	14.925	8.438	11.14
Sh3bgrl3	SH3 domain binding glutamic acid-rich protein-like 3	1.34472	2.53981	8.74294e-09	9.06703e-07	Up in MTAL_KO	241.614	119.541	158.359	60.129	92.903	52.249	49.525	49.363
Sh3bp1	SH3-domain binding protein 1	1.27068	2.41276	0.00094654	0.0144731	Up in MTAL_KO	12.457	5.465	5.805	2.756	2.118	1.848	1.859	1.403
Shank1	SH3 and multiple ankyrin repeat domains 1	1.62276	3.07963	4.43939e-06	0.000201748	Up in MTAL_KO	6.798	2.158	5.885	1.208	1.469	1.416	0.773	1.602
Shd	src homology 2 domain-containing transforming protein D	1.4576	2.74652	5.56388e-06	0.000240768	Up in MTAL_KO	32.619	15.707	93.287	11.4	13.134	7.881	5.691	15.133
Shisa4	shisa family member 4	2.01769	4.04934	3.43569e-06	0.000160822	Up in MTAL_KO	5.106	12.587	5.583	1.827	2.053	1.941	1.644	1.586
Sik1	salt inducible kinase 1	1.25871	2.39282	0.000971327	0.0147167	Up in MTAL_KO	27.67	33.477	105.133	19.841	19.275	7.959	8.401	10.133
Slc11a1	solute carrier family 11 (proton-coupled divalent metal ion transporters), member 1	1.47143	2.77297	0.00497203	0.0455201	Up in MTAL_KO	17.607	2.472	4.509	3.742	3.008	2.043	2.84	2.348
Slc16a13	solute carrier family 16 (monocarboxylic acid transporters), member 13	1.17688	2.26087	0.00257913	0.0300757	Up in MTAL_KO	2.839	6.2	8.932	2.701	2.478	2.389	2.044	2.055
Slc16a5	solute carrier family 16 (monocarboxylic acid transporters), member 5	1.02303	2.03218	1.72241e-13	4.2287e-11	Up in MTAL_KO	93.517	100.871	131.223	48.439	45.027	38.786	47.059	43.734
Slc1a1	solute carrier family 1 (neuronal/epithelial high affinity glutamate transporter, system Xag), member 1	1.23672	2.35662	6.02963e-05	0.00170273	Up in MTAL_KO	8.353	14.41	8.531	6.602	3.217	2.422	3.302	9.325
Slc22a12	solute carrier family 22 (organic anion/cation transporter), member 12	1.47627	2.78228	0.000104519	0.00264708	Up in MTAL_KO	4.114	14.174	7.008	2.739	3.012	1.459	2.999	4.074
Slc22a17	solute carrier family 22 (organic cation transporter), member 17	1.5653	2.9594	2.94256e-13	6.94098e-11	Up in MTAL_KO	48.414	43.183	58.918	24.579	13.155	11.864	11.61	14.012
Slc22a7	solute carrier family 22 (organic anion transporter), member 7	1.58617	3.00251	0.00105771	0.0156702	Up in MTAL_KO	2.767	7.062	2.685	1.357	1.801	0.827	1.381	0.982
Slc24a3	solute carrier family 24 (sodium/potassium/calcium exchanger), member 3	2.47686	5.56685	2.54239e-06	0.000125348	Up in MTAL_KO	0.979	3.758	2.231	0.336	0.396	0.223	0.378	0.514
Slc27a2	solute carrier family 27 (fatty acid transporter), member 2	1.59532	3.02162	4.95588e-10	6.48036e-08	Up in MTAL_KO	32.292	69.902	61.277	12.735	23.968	10.069	15.62	17.461
Slc34a1	solute carrier family 34 (sodium phosphate), member 1	2.39583	5.2628	3.07452e-07	1.96619e-05	Up in MTAL_KO	2.955	15.158	32.165	1.872	3.488	1.182	3.095	0.876
Slc34a2	solute carrier family 34 (sodium phosphate), member 2	2.93169	7.63002	3.5198e-25	4.7048e-22	Up in MTAL_KO	13.452	26.068	42.13	4.035	4.337	2.379	2.668	2.191
Slc35g1	solute carrier family 35, member G1	1.16411	2.24095	1.83173e-05	0.00065388	Up in MTAL_KO	12.052	13.468	24.499	5.283	7.798	8.67	6.564	3.643
Slc4a9	solute carrier family 4, sodium bicarbonate cotransporter, member 9	3.36873	10.3297	1.0316e-14	3.1821e-12	Up in MTAL_KO	2.396	10.41	14.549	0.947	0.903	0.573	0.803	0.604
Slc6a18	solute carrier family 6 (neurotransmitter transporter), member 18	1.4931	2.81492	0.000314678	0.00631983	Up in MTAL_KO	1.857	7.225	9.56	2.262	2.045	0.856	1.217	1.736
Slc8a1	solute carrier family 8 (sodium/calcium exchanger), member 1	1.72845	3.31371	0.000798911	0.0130045	Up in MTAL_KO	1.603	1.041	6.14	0.288	0.372	0.524	0.298	0.285
Slco2a1	solute carrier organic anion transporter family, member 2a1	1.91464	3.7702	7.83927e-12	1.38686e-09	Up in MTAL_KO	5.465	6.564	10.593	2.174	3.363	1.906	1.27	0.872
Smim1	small integral membrane protein 1	1.16505	2.24242	4.05755e-08	3.68401e-06	Up in MTAL_KO	22.442	25.784	33.172	11.63	17.645	7.833	9.747	26.567
Smim6	small integral membrane protein 6	1.20716	2.30883	0.000801497	0.0130122	Up in MTAL_KO	13.658	18.816	33.732	10.024	7.854	11.582	8.735	4.734
Smyd2	SET and MYND domain containing 2	1.3765	2.59637	0.00426019	0.0415991	Up in MTAL_KO	29.36	5.391	2.454	2.349	1.772	2.346	2.707	2.216
Socs2	suppressor of cytokine signaling 2	1.05411	2.07644	0.00135465	0.0187748	Up in MTAL_KO	13.832	23.143	11.227	5.968	6.414	3.282	7.501	6.469
Sod3	superoxide dismutase 3, extracellular	1.56976	2.96856	7.21808e-05	0.00196013	Up in MTAL_KO	2.415	10.509	7.263	1.267	2.867	1.721	1.46	2.755
Spata2l	spermatogenesis associated 2-like	1.50318	2.83468	0.000947753	0.0144731	Up in MTAL_KO	9.978	2.419	6.879	1.592	1.797	1.845	1.588	3.796
Spi1	spleen focus forming virus (SFFV) proviral integration oncogene	1.53259	2.89304	6.92214e-06	0.000286163	Up in MTAL_KO	45.509	11.454	15.233	9.343	10.167	7.165	5.973	6.205
Spns2	spinster homolog 2	1.9756	3.93292	4.44504e-05	0.00135035	Up in MTAL_KO	32.693	76.359	28.735	6.568	9.875	7.048	11.054	16.285
Spock2	sparc/osteonectin, cwcv and kazal-like domains proteoglycan 2	1.49737	2.82327	0.00047144	0.0086323	Up in MTAL_KO	4.446	8.399	2.223	1.504	2.726	0.703	2.333	1.025
Spp1	secreted phosphoprotein 1	1.85127	3.60817	0.000388599	0.00740862	Up in MTAL_KO	2262.99	9216.03	2429.83	1068.25	1410.96	1096.71	925.667	1117.22
Spsb2	splA/ryanodine receptor domain and SOCS box containing 2	1.58919	3.00881	4.51515e-05	0.00136134	Up in MTAL_KO	9.098	7.642	25.387	3.427	3.801	3.534	4.974	4.73
Spsb4	splA/ryanodine receptor domain and SOCS box containing 4	1.5685	2.96596	1.32915e-11	2.21687e-09	Up in MTAL_KO	20.816	17.897	17.68	4.112	4.382	3.724	7.996	7.028
St6galnac2	ST6 (alpha-N-acetyl-neuraminyl-2,3-beta-galactosyl-1,3)-N-acetylgalactosaminide alpha-2,6-sialyltransferase 2	1.0383	2.05381	2.2606e-06	0.000114747	Up in MTAL_KO	12.555	17.73	21.026	5.043	8.161	21.576	5.387	9.954
Sting1	stimulator of interferon response cGAMP interactor 1	1.93492	3.82358	1.96203e-06	0.000102623	Up in MTAL_KO	6.008	11.312	63.041	1.163	3.24	1.952	2.359	1.703
Sulf2	sulfatase 2	1.47419	2.77827	4.86111e-11	7.49732e-09	Up in MTAL_KO	18.85	21.177	21.014	9.161	11.507	6.005	4.493	8.17
Susd4	sushi domain containing 4	1.32506	2.50543	2.79795e-06	0.000136273	Up in MTAL_KO	10.752	16.771	26.822	7.483	8.71	6.279	6.447	3.977
Tacstd2	tumor-associated calcium signal transducer 2	1.11103	2.16001	5.10094e-07	3.17423e-05	Up in MTAL_KO	49.677	99.683	58.088	32.807	28.581	20.113	27.523	34.418
Tagln2	transgelin 2	1.24939	2.37741	1.37234e-15	5.0028e-13	Up in MTAL_KO	131.008	94.934	93.603	43.911	49.543	35.599	38.83	42.928
Tbc1d1	TBC1 domain family, member 1	1.26861	2.40929	4.42413e-06	0.000201748	Up in MTAL_KO	9.349	12.572	37.558	7.301	6.162	7.163	6.467	7.358
Tfcp2l1	transcription factor CP2-like 1	1.03575	2.05018	3.96902e-10	5.36487e-08	Up in MTAL_KO	75.951	135.666	127.947	45.188	49.648	59.819	43.113	35.435
Thsd4	thrombospondin, type I, domain containing 4	2.04582	4.12909	4.46318e-15	1.49145e-12	Up in MTAL_KO	7.12	16.202	12.601	2.71	3.006	2.014	1.709	3.043
Tinag	tubulointerstitial nephritis antigen	1.155	2.22684	2.70789e-06	0.000132963	Up in MTAL_KO	23.925	33.476	37.474	10.163	11.041	9.131	13.354	15.456
Tmem132a	transmembrane protein 132A	1.06531	2.09262	4.46715e-06	0.000201748	Up in MTAL_KO	10.845	15.711	24.244	7.701	8.161	7.924	6.332	7.985
Tmem151b	transmembrane protein 151B	1.16366	2.24025	0.00107564	0.0158769	Up in MTAL_KO	1.966	2.998	2.299	0.807	0.907	0.789	1.075	1.389
Tmem178	transmembrane protein 178	1.6788	3.20161	3.41457e-14	9.55287e-12	Up in MTAL_KO	31.356	44.754	28.725	11.248	10.093	11.302	8.122	8.122
Tmem52b	transmembrane protein 52B	1.15438	2.22588	5.34788e-15	1.73878e-12	Up in MTAL_KO	121.184	162.776	186.905	96.42	56.862	46.502	41.401	62.567
Tmsb10	thymosin, beta 10	1.30081	2.46366	7.91474e-08	6.38195e-06	Up in MTAL_KO	485.767	237.169	233.024	134.643	167.392	110.113	116.265	87.251
Tmsb4x	thymosin, beta 4, X chromosome	1.25886	2.39306	0.001057	0.0156702	Up in MTAL_KO	694.546	247.259	390.038	167.657	262.633	146.882	116.51	112.511
Tnfrsf12a	tumor necrosis factor receptor superfamily, member 12a	1.19021	2.28186	0.000146316	0.00343115	Up in MTAL_KO	20.96	49.773	24.211	10.704	15.635	19.812	7.768	14.297
Tnfrsf21	tumor necrosis factor receptor superfamily, member 21	1.21477	2.32104	2.12918e-09	2.46288e-07	Up in MTAL_KO	19.744	32.018	27.483	11.852	8.388	8.034	11.905	9.719
Tpt1-ps5	tumor protein, translationally-controlled, pseudogene 5	1.2307	2.3468	0.00299145	0.032895	Up in MTAL_KO	106.07	21.751	42.473	21.93	26.613	26.804	15.767	19.044
Trib2	tribbles pseudokinase 2	1.45699	2.74535	0.00295357	0.0326901	Up in MTAL_KO	2.619	2.05	21.607	1.357	2.463	1.369	1.113	5.232
Tspan1	tetraspanin 1	1.09077	2.12988	1.37265e-14	4.02754e-12	Up in MTAL_KO	116.206	165.086	131.841	60.606	67.169	53.879	54.123	51.738
Ttyh3	tweety family member 3	1.11422	2.16477	1.11413e-05	0.000429581	Up in MTAL_KO	7.226	7.908	13.217	3.502	5.499	5.753	4.001	23.269
Tubb2a	tubulin, beta 2A class IIA	1.24692	2.37334	1.16923e-12	2.51063e-10	Up in MTAL_KO	56.604	52.087	58.328	19.966	26.43	23.278	15.6	22.39
Tubb2b	tubulin, beta 2B class IIB	2.40544	5.29799	4.5354e-24	4.96008e-21	Up in MTAL_KO	34.329	41.13	55.578	7.069	12.135	5.185	6.019	6.521
Tubb4a	tubulin, beta 4A class IVA	1.43504	2.70389	0.00437142	0.0419599	Up in MTAL_KO	3.954	1.724	3.192	1.028	1.669	1.065	0.634	0.727
Ucp2	uncoupling protein 2 (mitochondrial, proton carrier)	1.43946	2.71219	9.46415e-27	2.84634e-23	Up in MTAL_KO	128.815	189.267	131.102	51.558	57.325	68.053	50.508	52.764
Ugt1a6a	UDP glucuronosyltransferase 1 family, polypeptide A6A	1.16969	2.24963	1.17088e-06	6.64418e-05	Up in MTAL_KO	24.317	15.566	22.056	10.407	10.882	7.647	6.384	5.878
Uroc1	urocanase domain containing 1	1.708	3.26708	0.000814556	0.0131355	Up in MTAL_KO	1.695	2.287	1.527	0.445	0.764	0.687	0.355	0.27
Vangl2	VANGL planar cell polarity 2	1.81679	3.52298	7.59106e-05	0.00204296	Up in MTAL_KO	9.264	1.981	1.89	0.418	1.51	1.23	1.441	0.763
Vstm5	V-set and transmembrane domain containing 5	1.0631	2.08941	0.00430999	0.041851	Up in MTAL_KO	7.729	6.336	12.103	2.377	5.935	2.594	2.809	5.103
Wdr72	WD repeat domain 72	1.03377	2.04736	4.31764e-09	4.55625e-07	Up in MTAL_KO	17.92	26.958	32.779	10.214	15.127	9.113	10.7	11.17
Wfdc2	WAP four-disulfide core domain 2	1.63744	3.11113	1.10561e-25	2.21675e-22	Up in MTAL_KO	501.698	616.13	734.43	210.745	250.509	147.84	172.921	172.691
Wnk1	WNK lysine deficient protein kinase 1	1.15675	2.22955	4.5886e-12	8.55902e-10	Up in MTAL_KO	180.48	224.419	420.925	57.694	89.539	72.286	54.996	52.549
Wnt10a	wingless-type MMTV integration site family, member 10A	3.79967	13.9256	2.24183e-21	1.34846e-18	Up in MTAL_KO	9.557	22.977	16.675	0.415	1.704	0.707	1.198	0.506
Wsb1	WD repeat and SOCS box-containing 1	1.27601	2.42169	2.18524e-08	2.10308e-06	Up in MTAL_KO	29.219	64.713	64.487	22.912	24.165	16.857	17.39	12.673
Zfp385a	zinc finger protein 385A	1.32182	2.49982	5.18759e-05	0.00151841	Up in MTAL_KO	19.373	6.712	15.402	4.819	7.593	4.4	4.468	5.766

## Sheet: Table S2 -List of 222 genes 
Gene	Gene Name
Umod	uromodulin
Slc12a1	solute carrier family 12, member 1
Clcn2	chloride channel, voltage-sensitive 2
Clcn3	chloride channel, voltage-sensitive 3
Clcn4	chloride channel, voltage-sensitive 4
Clcn5	chloride channel, voltage-sensitive 5
Clcn6	chloride channel, voltage-sensitive 6
Clcn7	chloride channel, voltage-sensitive 7
Clcnka	chloride channel, voltage-sensitive Ka
Clcnkb	chloride channel, voltage-sensitive Kb
Kcnj1	potassium inwardly-rectifying channel, subfamily J, member 1
Kcnj10	potassium inwardly-rectifying channel, subfamily J, member 10
Kcnj11	potassium inwardly rectifying channel, subfamily J, member 11
Kcnj15	potassium inwardly-rectifying channel, subfamily J, member 15
Kcnj16	potassium inwardly-rectifying channel, subfamily J, member 16
Kcnk1	potassium channel, subfamily K, member 1
Kcnq1	potassium voltage-gated channel, subfamily Q, member 1
Kcnq1ot1	KCNQ1 overlapping transcript 1
Bsnd	barttin CLCNK type accessory beta subunit
Slc12a4	solute carrier family 12, member 4
Slc12a7	solute carrier family 12, member 7
Slc4a1	solute carrier family 4 (anion exchanger), member 1
Slc4a11	solute carrier family 4, sodium bicarbonate transporter-like, member 11
Slc4a1ap	solute carrier family 4 (anion exchanger), member 1, adaptor protein
Slc4a2	solute carrier family 4 (anion exchanger), member 2
Slc4a3	solute carrier family 4 (anion exchanger), member 3
Slc4a4	solute carrier family 4 (anion exchanger), member 4
Slc4a7	solute carrier family 4, sodium bicarbonate cotransporter, member 7
Slc4a8	solute carrier family 4 (anion exchanger), member 8
Slc4a9	solute carrier family 4, sodium bicarbonate cotransporter, member 9
Slc14a1	solute carrier family 14 (urea transporter), member 1
Slc14a2	solute carrier family 14 (urea transporter), member 2
Slc12a4	solute carrier family 12, member 4
Slc12a9	solute carrier family 12 (potassium/chloride transporters), member 9
Slc12a6	solute carrier family 12, member 6
Cldn1	claudin 1
Cldn10	claudin 10
Cldn12	claudin 12
Cldn14	claudin 14
Cldn15	claudin 15
Cldn16	claudin 16
Cldn19	claudin 19
Cldn2	claudin 2
Cldn3	claudin 3
Cldn7	claudin 7
Cldn8	claudin 8
Cldnd1	claudin domain containing 1
Aqp1	aquaporin 1
Aqp2	aquaporin 2
Aqp3	aquaporin 3
Aqp4	aquaporin 4
Aqp6	aquaporin 6
Agtrap	angiotensin II, type I receptor-associated protein
Pth1r	parathyroid hormone 1 receptor
Casr	calcium-sensing receptor
Egf	epidermal growth factor
Egfr	epidermal growth factor receptor
Vdr	vitamin D (1,25-dihydroxyvitamin D3) receptor
Irs1	insulin receptor substrate 1
Irs2	insulin receptor substrate 2
Avpr2	arginine vasopressin receptor 2
Gcgr	glucagon receptor
Ghr	growth hormone receptor
Insr	insulin receptor
Npr1	natriuretic peptide receptor 1
Npr2	natriuretic peptide receptor 2
Npr3	natriuretic peptide receptor 3
Agtrap	angiotensin II, type I receptor-associated protein
Esr1	estrogen receptor 1 (alpha)
Esrra	estrogen related receptor, alpha
Esrrb	estrogen related receptor, beta
Esrrg	estrogen-related receptor gamma
Calcrl	calcitonin receptor-like
Ednrb	endothelin receptor type B
Slc9a1	solute carrier family 9 (sodium/hydrogen exchanger), member 1
Slc9a2	solute carrier family 9 (sodium/hydrogen exchanger), member 2
Slc9a3	solute carrier family 9 (sodium/hydrogen exchanger), member 3
Slc9a3r1	solute carrier family 9 (sodium/hydrogen exchanger), member 3 regulator 1
Slc9a3r2	solute carrier family 9 (sodium/hydrogen exchanger), member 3 regulator 2
Slc9a6	solute carrier family 9 (sodium/hydrogen exchanger), member 6
Slc9a8	solute carrier family 9 (sodium/hydrogen exchanger), member 8
Atp6ap1	ATPase, H+ transporting, lysosomal accessory protein 1
Atp6ap2	ATPase, H+ transporting, lysosomal accessory protein 2
Atp6v0a1	ATPase, H+ transporting, lysosomal V0 subunit A1
Atp6v0a2	ATPase, H+ transporting, lysosomal V0 subunit A2
Atp6v0a4	ATPase, H+ transporting, lysosomal V0 subunit A4
Atp6v0b	ATPase, H+ transporting, lysosomal V0 subunit B
Atp6v0c	ATPase, H+ transporting, lysosomal V0 subunit C
Atp6v0c-ps2	ATPase, H+ transporting, lysosomal V0 subunit C, pseudogene 2
Atp6v0d1	ATPase, H+ transporting, lysosomal V0 subunit D1
Atp6v0d2	ATPase, H+ transporting, lysosomal V0 subunit D2
Atp6v0e	ATPase, H+ transporting, lysosomal V0 subunit E
Atp6v0e2	ATPase, H+ transporting, lysosomal V0 subunit E2
Atp6v1a	ATPase, H+ transporting, lysosomal V1 subunit A
Atp6v1b1	ATPase, H+ transporting, lysosomal V1 subunit B1
Atp6v1b2	ATPase, H+ transporting, lysosomal V1 subunit B2
Atp6v1c1	ATPase, H+ transporting, lysosomal V1 subunit C1
Atp6v1c2	ATPase, H+ transporting, lysosomal V1 subunit C2
Atp6v1d	ATPase, H+ transporting, lysosomal V1 subunit D
Atp6v1e1	ATPase, H+ transporting, lysosomal V1 subunit E1
Atp6v1f	ATPase, H+ transporting, lysosomal V1 subunit F
Atp6v1g1	ATPase, H+ transporting, lysosomal V1 subunit G1
Atp6v1g2	ATPase, H+ transporting, lysosomal V1 subunit G2
Atp6v1g3	ATPase, H+ transporting, lysosomal V1 subunit G3
Atp6v1h	ATPase, H+ transporting, lysosomal V1 subunit H
Atp1a1	ATPase, Na+/K+ transporting, alpha 1 polypeptide
Atp1b1	ATPase, Na+/K+ transporting, beta 1 polypeptide
Atp1b2	ATPase, Na+/K+ transporting, beta 2 polypeptide
Atp1b3	ATPase, Na+/K+ transporting, beta 3 polypeptide
Fxyd2	FXYD domain-containing ion transport regulator 2
Fxyd5	FXYD domain-containing ion transport regulator 5
Fxyd6	FXYD domain-containing ion transport regulator 6
Irx1	Iroquois homeobox 1
Irx2	Iroquois homeobox 2
Irx3	Iroquois related homeobox 3
Bmp1	bone morphogenetic protein 1
Bmp2k	BMP2 inducible kinase
Bmp4	bone morphogenetic protein 4
Bmp5	bone morphogenetic protein 5
Bmp7	bone morphogenetic protein 7
Bmpr1a	bone morphogenetic protein receptor, type 1A
Bmpr2	bone morphogenetic protein receptor, type II (serine/threonine kinase)
Jag1	jagged 1
Jag2	jagged 2
Foxq1	forkhead box Q1
Camk1	calcium/calmodulin-dependent protein kinase I
Camk2b	calcium/calmodulin-dependent protein kinase II, beta
Camk2d	calcium/calmodulin-dependent protein kinase II, delta
Camk2g	calcium/calmodulin-dependent protein kinase II gamma
Camk2n1	calcium/calmodulin-dependent protein kinase II inhibitor 1
Camk2n2	calcium/calmodulin-dependent protein kinase II inhibitor 2
Camkk2	calcium/calmodulin-dependent protein kinase kinase 2, beta
Camkmt	calmodulin-lysine N-methyltransferase
Caml	calcium modulating ligand
Camsap1	calmodulin regulated spectrin-associated protein 1
Camsap2	calmodulin regulated spectrin-associated protein family, member 2
Camsap3	calmodulin regulated spectrin-associated protein family, member 3
Camta1	calmodulin binding transcription activator 1
Camta2	calmodulin binding transcription activator 2
Car11	carbonic anhydrase 11
Car12	carbonic anhydrase 12
Car15	carbonic anhydrase 15
Car2	carbonic anhydrase 2
Car4	carbonic anhydrase 4
Car5b	carbonic anhydrase 5b, mitochondrial
Car7	carbonic anhydrase 7
Car8	carbonic anhydrase 8
Card10	caspase recruitment domain family, member 10
Card19	caspase recruitment domain family, member 19
Card6	caspase recruitment domain family, member 6
Card9	caspase recruitment domain family, member 9
Ptger1	prostaglandin E receptor 1 (subtype EP1)
Ptger3	prostaglandin E receptor 3 (subtype EP3)
Ptger4	prostaglandin E receptor 4 (subtype EP4)
Ptges2	prostaglandin E synthase 2
Ptges3	prostaglandin E synthase 3
Ptges3-ps	prostaglandin E synthase 3, pseudogene
Ptgfr	prostaglandin F receptor
Ptgfrn	prostaglandin F2 receptor negative regulator
Ptgr2	prostaglandin reductase 2
Ptgs1	prostaglandin-endoperoxide synthase 1
Prkaa1	protein kinase, AMP-activated, alpha 1 catalytic subunit
Prkaa2	protein kinase, AMP-activated, alpha 2 catalytic subunit
Prkab1	protein kinase, AMP-activated, beta 1 non-catalytic subunit
Prkab2	protein kinase, AMP-activated, beta 2 non-catalytic subunit
Prkaca	protein kinase, cAMP dependent, catalytic, alpha
Prkacb	protein kinase, cAMP dependent, catalytic, beta
Prkag1	protein kinase, AMP-activated, gamma 1 non-catalytic subunit
Prkag2	protein kinase, AMP-activated, gamma 2 non-catalytic subunit
Prkar1a	protein kinase, cAMP dependent regulatory, type I, alpha
Prkar2a	protein kinase, cAMP dependent regulatory, type II alpha
Prkca	protein kinase C, alpha
Prkcd	protein kinase C, delta
Prkce	protein kinase C, epsilon
Prkch	protein kinase C, eta
Prkci	protein kinase C, iota
Prkcq	protein kinase C, theta
Prkcsh	protein kinase C substrate 80K-H
Prkcz	protein kinase C, zeta
Prkd1	protein kinase D1
Prkd2	protein kinase D2
Prkd3	protein kinase D3
Prkdc	protein kinase, DNA activated, catalytic polypeptide
Prkn	parkin RBR E3 ubiquitin protein ligase
Prkra	protein kinase, interferon inducible double stranded RNA dependent activator
Prkrip1	Prkr interacting protein 1 (IL11 inducible)
Prkx	protein kinase, X-linked
Ocln	occludin
Notch1	notch 1
Notch2	notch 2
Notch3	notch 3
Notch4	notch 4
Marveld1	MARVEL (membrane-associating) domain containing 1
Marveld2	MARVEL (membrane-associating) domain containing 2
Marveld3	MARVEL (membrane-associating) domain containing 3
Maskbp3	multiple ankyrin repeats single KH domain binding protein 3
Jam2	junction adhesion molecule 2
Jam3	junction adhesion molecule 3
Tjap1	tight junction associated protein 1
Tjp1	tight junction protein 1
Tjp2	tight junction protein 2
Tjp3	tight junction protein 3
Hes1	hes family bHLH transcription factor 1
Hes6	hairy and enhancer of split 6
Tead1	TEA domain family member 1
Tead3	TEA domain family member 3
Glis2	GLIS family zinc finger 2
Glis3	GLIS family zinc finger 3
Slc12a2	solute carrier family 12, member 2
Hesx1	homeobox gene expressed in ES cells
Jag1	jagged 1
Jag2	jagged 2
Jagn1	jagunal homolog 1
Lsr	lipolysis stimulated lipoprotein receptor
Mal	myelin and lymphocyte protein, T cell differentiation protein
Mal2	mal, T cell differentiation protein 2
Ildr1	immunoglobulin-like domain containing receptor 1
Ildr2	immunoglobulin-like domain containing receptor 2
Hnf1a	HNF1 homeobox A
Hnf1b	HNF1 homeobox B
Patj	PATJ, crumbs cell polarity complex component
Maged2	MAGE family member D2

## Sheet: Table S3 cKO CTAL WT CTAL
FeatureID	Gene Name	logFC	FC	PValue	FDR	Status	CTAL_KO_2	CTAL_KO_4	CTAL_KO_7	CTAL_KO_9	CTAL_KO_21	CTAL_WT_1	CTAL_WT_3	CTAL_WT_8	CTAL_WT_10	CTAL_WT_22
Adgrl4	adhesion G protein-coupled receptor L4	-1.01459	-2.02033	4.71856e-06	0.00056372	Down in CTAL_KO	11.797	11.753	12.338	11.863	6.37	10.957	24.993	19.306	21.805	16.37
Ankrd33b	ankyrin repeat domain 33B	-1.10322	-2.14834	3.27783e-09	1.01604e-06	Down in CTAL_KO	1.281	1.517	1.347	1.929	2.306	2.395	3.858	2.899	3.858	4.034
Ano4	anoctamin 4	-2.0171	-4.04768	7.33035e-10	2.80239e-07	Down in CTAL_KO	0.879	1.226	1.514	0.992	0.709	2.621	4.995	3.298	4.355	2.364
Bmp5	bone morphogenetic protein 5	-1.08642	-2.12347	0.000193658	0.0112744	Down in CTAL_KO	1.05	1.459	1.809	1.015	1.361	1.317	3.142	2.212	3.894	2.358
Cldn10	claudin 10	-1.54925	-2.92664	8.30375e-47	9.52357e-43	Down in CTAL_KO	119.069	122.52	104.898	141.489	129.415	301.102	369.101	256.406	386.846	368.638
Dbp	D site albumin promoter binding protein	-1.80231	-3.48777	1.08782e-08	2.90143e-06	Down in CTAL_KO	14.815	42.069	33.281	30.277	31.048	85.463	64.771	155.667	71.264	90.03
Depp1	DEPP1 autophagy regulator	-1.28985	-2.44503	3.35885e-06	0.000442789	Down in CTAL_KO	3.099	4.124	4.475	2.907	4.773	7.406	11.15	5.643	12.696	10.508
Ecm1	extracellular matrix protein 1	-1.0006	-2.00083	0.000678528	0.0271151	Down in CTAL_KO	7.08	5.865	2.803	5.432	4.922	4.932	12.714	6.337	11.667	7.997
Fos	FBJ osteosarcoma oncogene	-1.08695	-2.12424	8.07749e-06	0.000857784	Down in CTAL_KO	107.905	196.813	178.377	173.021	157.407	188.004	309.965	212.501	399.863	425.852
Fosb	FBJ osteosarcoma oncogene B	-1.27664	-2.42274	7.2482e-07	0.000119643	Down in CTAL_KO	12.753	19.286	17.887	15.46	16.969	19.165	36.183	35.864	48.888	49.398
G6pc	glucose-6-phosphatase, catalytic	-1.10958	-2.15783	1.13614e-07	2.45857e-05	Down in CTAL_KO	3.454	2.822	2.944	3.916	2.605	4.421	8.739	5.648	7.224	5.508
Gm45650	predicted gene 45650	-1.84971	-3.60429	8.55166e-07	0.000130772	Down in CTAL_KO	1.376	2.253	2.295	1.911	0.934	3.355	12.318	5.018	5.444	2.374
H1f2	H1.2 linker histone, cluster member	-1.00437	-2.00607	0.000292789	0.0147585	Down in CTAL_KO	24.112	26.13	26.003	24.374	24.01	30.16	50.256	30.11	40.561	74.848
Hlf	hepatic leukemia factor	-1.80583	-3.4963	1.29454e-10	6.18629e-08	Down in CTAL_KO	0.935	1.592	0.745	0.831	1.324	1.994	2.291	6.022	2.655	6.411
Id3	inhibitor of DNA binding 3	-1.00007	-2.00009	0.000481116	0.0211742	Down in CTAL_KO	7.078	11.042	4.404	8.338	6.681	8.483	31.174	12.329	8.922	12.576
Ier2	immediate early response 2	-1.12053	-2.17426	4.35243e-05	0.00361724	Down in CTAL_KO	24.74	47.277	35.52	42.526	41.84	42.616	81.153	59.979	92.601	96.902
Igf1	insulin-like growth factor 1	-1.24111	-2.3638	6.86437e-14	5.62339e-11	Down in CTAL_KO	2.88	4.134	4.487	4.139	7.215	7.824	8.724	8.4	9.795	9.298
Kcnt1	potassium channel, subfamily T, member 1	-1.01681	-2.02344	8.2066e-05	0.00570433	Down in CTAL_KO	29.709	46.562	52.371	36.501	22.81	46.656	45.094	105.436	62.451	53.664
Lmo2	LIM domain only 2	-1.02363	-2.03303	3.70265e-06	0.000466655	Down in CTAL_KO	3.603	3.721	6.816	6.373	4.771	6.326	8.553	10.75	10.81	7.036
Mfrp	membrane frizzled-related protein	-2.00993	-4.02764	3.17981e-20	7.29385e-17	Down in CTAL_KO	2.574	3.18	1.784	1.647	1.082	5.489	9.808	7.606	8.772	8.72
Mmrn2	multimerin 2	-1.01956	-2.0273	7.27041e-08	1.66769e-05	Down in CTAL_KO	2.827	8.294	2.943	3.788	3.533	3.455	6.48	9.723	6.486	14.699
Myc	myelocytomatosis oncogene	-1.1802	-2.26609	5.96049e-08	1.42418e-05	Down in CTAL_KO	9.018	7.649	5.428	7.215	4.569	11.094	22.586	11.022	13.594	12.898
Papss2	3'-phosphoadenosine 5'-phosphosulfate synthase 2	-1.02724	-2.03813	1.05998e-34	6.07843e-31	Down in CTAL_KO	21.97	29.808	26.664	30.885	25.593	44.951	48.629	50.415	53	48.97
Per2	period circadian clock 2	-1.73029	-3.31794	7.54376e-05	0.00551079	Down in CTAL_KO	1.319	1.467	1.078	1.4	1.91	2.223	2.139	9.696	3.192	4.424
Ptgds	prostaglandin D2 synthase (brain)	-1.05185	-2.07319	5.68579e-06	0.00063311	Down in CTAL_KO	14.736	19.611	15.466	18.985	15.344	27.294	63.635	18.265	35.791	28.315
Slc25a34	solute carrier family 25, member 34	-1.71229	-3.2768	1.09649e-05	0.00113294	Down in CTAL_KO	2.445	5.674	2.729	4.249	1.807	6.991	12.391	15.288	5.345	9.266
Slc25a48	solute carrier family 25, member 48	-1.05528	-2.07812	4.94179e-07	9.14151e-05	Down in CTAL_KO	2.957	2.475	2.719	3.174	2.175	3.954	3.597	4.381	8.06	5.911
Tef	thyrotroph embryonic factor	-1.07275	-2.10343	1.33693e-05	0.00133333	Down in CTAL_KO	43.183	62.664	53.482	27.885	32.677	68.403	58.037	132.736	65.65	93.98
Tnfsf15	tumor necrosis factor (ligand) superfamily, member 15	-1.29808	-2.45902	0.000339066	0.0163393	Down in CTAL_KO	0.233	0.645	0.795	1.125	0.855	0.77	1.196	1.133	2.404	2.953
Arg2	arginase type II	1.25821	2.39199	5.40237e-08	1.31829e-05	Up in CTAL_KO	50.963	24.531	20.251	24.063	27.578	10.301	13.853	11.047	13.619	8.499
Arhgdig	Rho GDP dissociation inhibitor (GDI) gamma	1.07795	2.11103	0.000958204	0.0344503	Up in CTAL_KO	12.308	16.206	5.034	9.456	8.642	7.398	2.535	4.625	3.331	4.325
Arntl	aryl hydrocarbon receptor nuclear translocator-like	1.50481	2.83788	4.01685e-08	1.00151e-05	Up in CTAL_KO	9.551	7.058	3.608	6.961	5.229	2.4	2.078	1.109	2.921	2.023
Asb11	ankyrin repeat and SOCS box-containing 11	1.57826	2.9861	1.87513e-11	1.02409e-08	Up in CTAL_KO	16.294	16.582	18.228	14.076	9.451	4.44	6.701	3.37	3.597	5.194
Atp1b2	ATPase, Na+/K+ transporting, beta 2 polypeptide	1.27385	2.41806	4.38342e-18	8.37891e-15	Up in CTAL_KO	13.702	15.522	13.504	12.568	17.381	6.362	5.013	6.105	5.181	6.306
Atp6v0d2	ATPase, H+ transporting, lysosomal V0 subunit D2	1.65858	3.15706	1.48334e-05	0.00146659	Up in CTAL_KO	41.751	10.049	15.339	27.68	20.397	8.664	5.012	6.729	6.133	7.009
B3gnt7	UDP-GlcNAc:betaGal beta-1,3-N-acetylglucosaminyltransferase 7	1.01383	2.01926	0.00125243	0.0421235	Up in CTAL_KO	7.768	3.717	3.463	4.171	7.087	2.935	1.322	3.168	1.244	3.031
B830017H08Rik	RIKEN cDNA B830017H08 gene	1.38663	2.61467	4.09264e-07	7.69484e-05	Up in CTAL_KO	11.496	7.987	5.365	10.891	7.59	3.21	1.438	5.172	3.839	5.357
Bdkrb2	bradykinin receptor, beta 2	1.65984	3.15983	4.92577e-06	0.000576466	Up in CTAL_KO	3.326	1.421	2.445	3.313	5.166	0.421	0.432	1.417	0.887	1.34
Bmp6	bone morphogenetic protein 6	1.21747	2.32538	0.00135821	0.0446341	Up in CTAL_KO	5.842	3.114	0.923	2.875	5.582	1.977	0.87	2.117	1.084	1.236
Car15	carbonic anhydrase 15	1.46804	2.76646	2.8309e-09	9.3048e-07	Up in CTAL_KO	1325.94	772.864	752.385	995.11	1364.05	405.998	267.168	369.978	305.952	367.722
Cldn14	claudin 14	2.56808	5.93018	3.73363e-23	1.07053e-19	Up in CTAL_KO	16.041	24.499	37.306	45.622	27.742	6.162	3.351	4.472	6.891	2.234
Clu	clusterin	2.04819	4.13588	2.74444e-07	5.33492e-05	Up in CTAL_KO	366.892	88.507	130.275	125.717	188.419	50.483	44.409	53.723	34.194	28.031
Dcdc2a	doublecortin domain containing 2a	1.63612	3.1083	4.95904e-16	7.10941e-13	Up in CTAL_KO	9.078	17.702	10.985	15.555	29.981	8.001	5.115	5.491	9.105	4.734
Enox1	ecto-NOX disulfide-thiol exchanger 1	1.45998	2.75105	9.20501e-06	0.000968553	Up in CTAL_KO	28.797	8.453	12.184	15.316	14.025	6.097	5.782	4.421	6.265	4.529
Etv1	ets variant 1	1.81921	3.52888	2.55231e-10	1.04545e-07	Up in CTAL_KO	3.222	7.911	4.956	4.567	6.955	2.803	0.619	1.345	1.205	0.554
Gh	growth hormone	2.94778	7.71563	3.35067e-23	1.07053e-19	Up in CTAL_KO	6.748	10.612	11.701	13.318	9.82	1.536	0.714	1.542	1.103	1.085
Gm16010	predicted gene 16010	1.71688	3.28724	7.85376e-08	1.76617e-05	Up in CTAL_KO	4.444	2.509	5.888	3.424	3.117	1.304	0.869	0.912	1.126	0.407
Gm2115	predicted gene 2115	1.4677	2.76581	1.35184e-11	7.75214e-09	Up in CTAL_KO	7.668	11.536	15.77	9.011	6.01	3.397	4.174	2.949	4.171	2.686
Gsn	gelsolin	1.06212	2.088	1.40393e-14	1.61017e-11	Up in CTAL_KO	56.674	38.412	35.671	41.364	53.203	19.864	20.712	18.704	19.613	15.472
Il5ra	interleukin 5 receptor, alpha	2.63452	6.2097	1.34809e-16	2.20875e-13	Up in CTAL_KO	2.952	4.096	1.504	3.077	4.829	0.756	0.497	0.352	0.398	0.394
Kcne1	potassium voltage-gated channel, Isk-related subfamily, member 1	1.92649	3.80129	2.94127e-06	0.000396864	Up in CTAL_KO	12.604	1.856	6.083	15.804	3.677	0.764	4.042	0.549	0.7	1.781
Lgals3	lectin, galactose binding, soluble 3	1.00029	2.0004	1.20678e-09	4.32516e-07	Up in CTAL_KO	207.524	114.879	113.846	171.058	181.762	83.313	61.26	88.922	68.165	62.481
Mamdc4	MAM domain containing 4	2.52932	5.77301	0.00020809	0.0118804	Up in CTAL_KO	25.337	31.573	35.59	16.439	24.157	7.317	0.628	1.036	9.256	0.1
Nsg2	neuron specific gene family member 2	1.19289	2.28609	3.69339e-06	0.000466655	Up in CTAL_KO	10.619	9.756	14.34	14.529	21.363	9.961	3.05	5.407	5.61	4.214
Pcp4l1	Purkinje cell protein 4-like 1	1.60524	3.04246	4.0419e-14	3.86305e-11	Up in CTAL_KO	11.738	13.459	14.822	9.958	12.741	2.804	3.98	5.122	3.997	3.017
Pigz	phosphatidylinositol glycan anchor biosynthesis, class Z	1.21254	2.31745	2.90005e-06	0.000395961	Up in CTAL_KO	4.725	9.244	6.647	12.617	22.635	3.781	2.774	1.888	2.647	4.209
Ptpn5	protein tyrosine phosphatase, non-receptor type 5	2.3682	5.16296	9.34982e-05	0.00634515	Up in CTAL_KO	1.428	13.289	11.672	4.666	4.045	1.693	0.594	0.809	0.826	5.287
Rhpn1	rhophilin, Rho GTPase binding protein 1	1.22204	2.33276	1.14547e-05	0.0011626	Up in CTAL_KO	3.125	3.032	2.612	2.575	2.742	2.635	0.462	1.12	1.624	2.616
Samd14	sterile alpha motif domain containing 14	1.0669	2.09493	6.66667e-08	1.56041e-05	Up in CTAL_KO	5.363	3.297	4.923	5.881	4.534	2.84	1.879	1.834	2.135	1.708
Samd5	sterile alpha motif domain containing 5	1.44642	2.72531	1.19225e-12	9.11592e-10	Up in CTAL_KO	9.606	7.29	4.525	4.617	6.882	2.23	2.128	2.625	2.072	2.353
Slc17a1	solute carrier family 17 (sodium phosphate), member 1	1.01984	2.0277	0.00035389	0.0168413	Up in CTAL_KO	5.78	5.265	3.679	5.762	4.43	2.102	1.265	2.268	1.638	2.124
Slc22a18	solute carrier family 22 (organic cation transporter), member 18	1.151	2.22068	3.34206e-07	6.38836e-05	Up in CTAL_KO	11.079	6.173	6.156	9.209	9.804	3.442	3.514	3.565	3.642	3.626
Slc24a3	solute carrier family 24 (sodium/potassium/calcium exchanger), member 3	2.19215	4.56986	5.64915e-14	4.98385e-11	Up in CTAL_KO	1.878	2.602	4.265	2.215	1.786	0.716	0.437	0.356	0.405	0.488
Spns2	spinster homolog 2	1.79628	3.47323	0.000185632	0.0108623	Up in CTAL_KO	52.928	12.573	12.073	14.982	35.73	6.49	6.171	10.305	6.356	7.731
Wnt10a	wingless-type MMTV integration site family, member 10A	1.39209	2.62459	6.17065e-07	0.000112271	Up in CTAL_KO	14.433	5.514	13.218	5.549	6.671	2.687	1.666	4.519	1.954	2.222
Zfp648	zinc finger protein 648	2.09102	4.26048	1.74406e-10	7.6933e-08	Up in CTAL_KO	5.722	8.164	8.222	3.77	2.874	1.665	0.527	1.32	1.354	1.242

## Sheet: Table S4 WT MTAL WT CTAL
FeatureID	Gene Name	logFC	FC	PValue	FDR	Status	CTAL_WT_1	CTAL_WT_3	CTAL_WT_8	CTAL_WT_10	CTAL_WT_22	MTAL_WT_11	MTAL_WT_13	MTAL_WT_15	MTAL_WT_17	MTAL_WT_19
4933431E20Rik	RIKEN cDNA 4933431E20 gene	-1.01261	-2.01755	3.4219e-07	1.36864e-05	Down in MTAL_WT	8.925	5.573	7.936	5.93	8.964	2.984	3.491	2.087	3.196	1.806
Aass	aminoadipate-semialdehyde synthase	-2.14792	-4.4319	1.05495e-16	1.55425e-14	Down in MTAL_WT	7.645	3.391	5.848	6.218	7.576	1.956	1.466	0.859	1.298	0.935
Ace2	angiotensin I converting enzyme (peptidyl-dipeptidase A) 2	-1.75236	-3.3691	4.15727e-09	2.37188e-07	Down in MTAL_WT	4.581	3.467	5.749	4.113	11.434	0.957	2.492	1.351	2.134	1.302
Acss1	acyl-CoA synthetase short-chain family member 1	-1.07641	-2.10878	3.15245e-26	1.31041e-23	Down in MTAL_WT	177.317	142.929	145.553	145.238	128.698	80.11	69.647	72.189	69.245	58.096
Adamtsl2	ADAMTS-like 2	-2.43976	-5.42553	1.29801e-29	6.2948e-27	Down in MTAL_WT	19.503	15.242	22.901	20.909	13.063	2.572	5.208	2.358	2.629	3.897
Aebp1	AE binding protein 1	-2.21152	-4.63162	7.21149e-33	4.41761e-30	Down in MTAL_WT	24.11	17.249	17.864	12.567	13.011	5.5	2.851	3.519	2.79	3.797
Angptl2	angiopoietin-like 2	-1.13886	-2.20207	2.12644e-05	0.000558682	Down in MTAL_WT	4.781	3.531	4.255	3.779	5.222	2.45	0.952	2.057	2.302	1.818
Ano9	anoctamin 9	-1.46193	-2.75476	5.88293e-06	0.000180188	Down in MTAL_WT	2.781	3.37	4.666	2.292	1.668	1.037	1.034	0.632	1.47	0.893
Arg2	arginase type II	-1.04579	-2.06449	0.000371573	0.00654272	Down in MTAL_WT	10.301	13.853	11.047	13.619	8.499	4.438	10.606	5.688	4.172	2.133
Arhgap8	Rho GTPase activating protein 8	-2.2769	-4.84635	1.67568e-22	4.87581e-20	Down in MTAL_WT	12.658	11.581	12.083	9.765	12.651	1.779	2.346	1.737	2.994	2.086
Arhgef10l	Rho guanine nucleotide exchange factor (GEF) 10-like	-1.18598	-2.27517	0.000508341	0.0086122	Down in MTAL_WT	4.303	5.259	2.365	1.922	1.68	1.088	10.678	0.697	1.024	2.193
Arhgef19	Rho guanine nucleotide exchange factor (GEF) 19	-1.08624	-2.1232	2.08899e-07	8.62188e-06	Down in MTAL_WT	22.733	14.707	11.998	13.303	17.93	13.014	8.153	7.412	6.486	6.475
Arl4c	ADP-ribosylation factor-like 4C	-1.05999	-2.08492	3.32387e-06	0.000107463	Down in MTAL_WT	4.827	2.94	4.794	3.244	3.257	1.819	2.225	1.694	1.189	1.81
Arrdc4	arrestin domain containing 4	-1.19633	-2.29155	2.86344e-13	2.82437e-11	Down in MTAL_WT	7.914	11.178	8.392	6.94	7.757	2.419	3.434	3.473	2.905	2.37
Asb11	ankyrin repeat and SOCS box-containing 11	-1.50537	-2.83897	7.08818e-06	0.000210996	Down in MTAL_WT	4.44	6.701	3.37	3.597	5.194	1.154	2.168	1.353	1.825	1.242
Ass1	argininosuccinate synthetase 1	-1.73792	-3.33553	0.00127903	0.0185619	Down in MTAL_WT	4.858	14.007	5.337	4.966	16.226	1.16	3.157	2.645	4.074	3.102
Atp2b4	ATPase, Ca++ transporting, plasma membrane 4	-1.55158	-2.93138	3.60481e-13	3.49637e-11	Down in MTAL_WT	4.969	3.524	5.8	5.964	2.92	1.439	2.347	1.128	1.138	1.289
Atp4a	ATPase, H+/K+ exchanging, gastric, alpha polypeptide	-1.33722	-2.52664	8.29754e-14	8.77955e-12	Down in MTAL_WT	39.318	20.547	35.602	36.855	42.954	16.453	19.777	13.087	8.714	11.242
Atp6v1b1	ATPase, H+ transporting, lysosomal V1 subunit B1	-1.85994	-3.62992	8.56545e-35	5.86431e-32	Down in MTAL_WT	169.853	113.917	193.581	138.676	139.876	49.471	34.163	35.683	46.64	34.8
Atp6v1c2	ATPase, H+ transporting, lysosomal V1 subunit C2	-1.26239	-2.39893	1.66632e-05	0.000454199	Down in MTAL_WT	7.701	10.655	7.727	9.173	5.268	5.452	3.085	2.405	1.992	3.428
Baiap2	brain-specific angiogenesis inhibitor 1-associated protein 2	-1.41476	-2.66615	2.72723e-13	2.71301e-11	Down in MTAL_WT	14.696	12.961	18.342	9.052	12.279	5.334	4.461	4.286	5.3	4.786
BC064078	cDNA sequence BC064078	-1.10808	-2.15559	2.81988e-06	9.37732e-05	Down in MTAL_WT	16.537	7.824	14.337	12.24	8.2	7.2	5.287	4.229	5.365	3.814
Bmp4	bone morphogenetic protein 4	-1.09912	-2.14224	3.98793e-16	5.52566e-14	Down in MTAL_WT	91.064	78.342	77.58	110.561	79.995	41.637	39.052	42.569	32.389	49.59
C130074G19Rik	RIKEN cDNA C130074G19 gene	-1.75395	-3.37281	3.1844e-50	4.11814e-47	Down in MTAL_WT	109.249	72.416	105.051	91.632	90.746	30.218	25.139	23.284	27.995	26.191
C1qc	complement component 1, q subcomponent, C chain	-1.08056	-2.11486	0.000107778	0.00228493	Down in MTAL_WT	9.579	12.35	6.614	10.228	5.532	2.922	3.659	5.309	4.729	3.562
Cadps2	Ca2+-dependent activator protein for secretion 2	-1.65965	-3.15939	1.0767e-14	1.29193e-12	Down in MTAL_WT	8.811	8.175	8.138	7.617	10.229	8.545	1.934	1.356	2.792	2.577
Capn6	calpain 6	-1.4905	-2.80985	4.2253e-05	0.00100775	Down in MTAL_WT	4.015	2.684	3.793	3.363	2.304	2.286	0.988	0.783	1.073	0.332
Car12	carbonic anhydrase 12	-2.00727	-4.02022	5.4181e-10	3.44597e-08	Down in MTAL_WT	38.346	36.829	49.977	28.018	22.639	14.976	6.84	9.069	6.17	7.654
Car15	carbonic anhydrase 15	-2.22983	-4.69079	4.92711e-50	5.73466e-47	Down in MTAL_WT	405.998	267.168	369.978	305.952	367.722	65.12	105.146	71.088	45.774	60.853
Car8	carbonic anhydrase 8	-1.29044	-2.44602	1.88741e-06	6.51857e-05	Down in MTAL_WT	3.671	2.433	3.073	2.908	2.248	1.026	1.375	0.681	1.22	1.192
Ccdc106	coiled-coil domain containing 106	-1.07021	-2.09974	0.000106271	0.00225709	Down in MTAL_WT	9.129	11.632	8.777	7.932	31.207	3.882	4.206	6.595	4.505	3.087
Ccdc160	coiled-coil domain containing 160	-1.05483	-2.07748	8.5135e-09	4.76387e-07	Down in MTAL_WT	18.845	15.054	18.121	16.329	21.649	6.524	11.492	6.439	7.97	8.599
Cd164l2	CD164 sialomucin-like 2	-1.45142	-2.73477	9.06828e-09	5.02599e-07	Down in MTAL_WT	16.007	14.567	18.827	13.211	11.258	3.491	6.83	6.654	6.06	3.303
Cd9	CD9 antigen	-1.61326	-3.05942	5.9413e-35	4.32192e-32	Down in MTAL_WT	209.791	182.56	226.435	169.578	158.503	71.549	61.678	51.383	56.988	53.479
Cdh6	cadherin 6	-1.93272	-3.81775	1.04618e-19	2.17438e-17	Down in MTAL_WT	11.267	5.781	10.763	8.033	7.991	3.257	1.713	1.982	2.187	1.535
Ceacam1	carcinoembryonic antigen-related cell adhesion molecule 1	-1.1106	-2.15935	2.34156e-07	9.5626e-06	Down in MTAL_WT	13.614	14.113	12.026	12.466	8.897	10.764	3.022	3.982	4.489	8.472
Celf2	CUGBP, Elav-like family member 2	-1.11196	-2.16138	1.29674e-07	5.73869e-06	Down in MTAL_WT	4.909	3.772	3.906	3.822	3.717	2.809	1.754	1.963	1.771	12.375
Ces1d	carboxylesterase 1D	-1.12529	-2.18146	0.00172707	0.0237324	Down in MTAL_WT	4.817	2.162	2.332	5.415	13.326	2.317	2.406	4.84	1.385	2.075
Chrna4	cholinergic receptor, nicotinic, alpha polypeptide 4	-1.71496	-3.28287	2.19399e-07	9.02328e-06	Down in MTAL_WT	2.915	0.946	2.664	1.375	7.631	0.701	0.566	0.641	0.795	0.41
Chst8	carbohydrate sulfotransferase 8	-1.23322	-2.35091	0.000133121	0.00274716	Down in MTAL_WT	8.627	7.478	10.71	6.206	2.732	2.458	2.335	4.374	1.385	2.453
Clcnkb	chloride channel, voltage-sensitive Kb	-2.04542	-4.12793	3.37098e-60	1.30783e-56	Down in MTAL_WT	485.441	320.113	500.498	411.723	433.503	140.287	105.775	76.503	97.712	81.376
Cldn16	claudin 16	-1.87676	-3.67251	2.54163e-58	7.39552e-55	Down in MTAL_WT	113.455	82.268	97.105	104.016	91.565	28.96	30.09	25.941	22.813	21.318
Col5a2	collagen, type V, alpha 2	-1.69276	-3.23274	8.25208e-25	2.82488e-22	Down in MTAL_WT	48.328	35.856	44.971	25.242	44.784	13.495	9.721	8.852	13.206	12.431
Cox6b2	cytochrome c oxidase subunit 6B2	-1.39436	-2.62872	0.00112404	0.0166871	Down in MTAL_WT	15.097	6.581	22.164	16.88	29.647	5.413	3.48	3.83	10.521	9.344
Cpeb1	cytoplasmic polyadenylation element binding protein 1	-1.41006	-2.65749	0.000360655	0.00637943	Down in MTAL_WT	6.261	2.427	6.448	3.319	3.198	1.517	3.855	1.529	1.228	0.769
Cpne4	copine IV	-1.84134	-3.58343	2.44724e-08	1.23841e-06	Down in MTAL_WT	5.565	1.812	3.131	3.58	7.543	0.641	1.517	0.951	0.832	0.42
Cxcl12	chemokine (C-X-C motif) ligand 12	-1.59387	-3.01858	6.13147e-16	8.29816e-14	Down in MTAL_WT	28.156	14.361	17.927	21.858	25.843	7.42	7.585	4.984	4.425	8.384
Cxcr4	chemokine (C-X-C motif) receptor 4	-1.43512	-2.70404	2.40509e-05	0.000616582	Down in MTAL_WT	11.184	3.963	8.983	9.128	13.82	3.478	9.435	1.749	2.425	1.828
Cyb5rl	cytochrome b5 reductase-like	-1.05193	-2.0733	7.91922e-12	6.72787e-10	Down in MTAL_WT	20.719	13.22	23.429	15.303	14.145	13.498	11.012	8.031	7.854	5.64
Cyp2d22	cytochrome P450, family 2, subfamily d, polypeptide 22	-1.17589	-2.25933	0.00104011	0.0157629	Down in MTAL_WT	7.731	5.639	5.677	6.6	12.795	13.718	1.406	1.757	2.165	0.694
D430019H16Rik	RIKEN cDNA D430019H16 gene	-2.44012	-5.42688	5.06553e-18	9.21215e-16	Down in MTAL_WT	2.746	2.981	2	1.981	1.261	0.382	0.48	0.456	0.354	0.274
D630023O14Rik	RIKEN cDNA D630023O14 gene	-2.29434	-4.90529	2.71901e-13	2.71301e-11	Down in MTAL_WT	3.762	5.186	3.573	2.655	3.06	0.468	0.654	0.871	0.921	0.518
Ddah1	dimethylarginine dimethylaminohydrolase 1	-1.04615	-2.06501	3.023e-06	9.99564e-05	Down in MTAL_WT	4.998	3.541	3.922	3.777	4.752	2.505	2.074	1.536	1.64	3.674
Ddah2	dimethylarginine dimethylaminohydrolase 2	-1.12913	-2.18727	3.10547e-09	1.82548e-07	Down in MTAL_WT	48.073	22.978	45.261	33.396	44.939	14.215	21.058	13.923	17.198	10.9
Dgat2	diacylglycerol O-acyltransferase 2	-1.012	-2.0167	0.00107816	0.0161875	Down in MTAL_WT	8.777	4.606	10.269	4.447	11.617	5.568	1.823	3.266	2.428	3.126
Dlgap1	DLG associated protein 1	-1.42709	-2.68904	8.38471e-08	3.79928e-06	Down in MTAL_WT	2.316	3.38	1.899	3.01	4.771	1.121	1.127	0.709	0.815	1.587
Dnajc6	DnaJ heat shock protein family (Hsp40) member C6	-1.82589	-3.54525	1.54485e-06	5.43218e-05	Down in MTAL_WT	3.368	1.956	2.288	2.114	1.266	0.379	0.896	1.277	0.502	0.157
Dnase1	deoxyribonuclease I	-1.06096	-2.08633	0.00211572	0.0277933	Down in MTAL_WT	3.803	3.778	5.489	8.575	12.137	6.564	3.27	2.348	3.264	2.294
Dusp9	dual specificity phosphatase 9	-2.62066	-6.15031	1.06604e-17	1.82466e-15	Down in MTAL_WT	50.895	26.88	65.15	29.397	37.428	9.471	7.307	4.777	6.034	5.3
Ecm1	extracellular matrix protein 1	-1.07868	-2.11211	0.00013726	0.00280275	Down in MTAL_WT	4.932	12.714	6.337	11.667	7.997	3.15	5.349	7.266	3.998	4.191
Egf	epidermal growth factor	-1.01752	-2.02443	3.70891e-22	1.02781e-19	Down in MTAL_WT	7826.14	5643.44	6452.55	6146.4	6341.01	3507.81	2868.55	2992.49	3069.88	2911.34
Emb	embigin	-1.00031	-2.00043	9.05499e-26	3.39971e-23	Down in MTAL_WT	107.15	83.271	89.906	95.577	85.748	44.632	52.354	38.542	42.335	42.159
Enox1	ecto-NOX disulfide-thiol exchanger 1	-1.84471	-3.5918	4.17964e-11	3.17953e-09	Down in MTAL_WT	6.097	5.782	4.421	6.265	4.529	2.537	1.731	1.064	0.931	1.055
Epb41l3	erythrocyte membrane protein band 4.1 like 3	-2.31291	-4.96884	1.29635e-20	3.01764e-18	Down in MTAL_WT	13.853	7.84	9.464	9.148	12.701	2.332	1.767	1.435	1.48	0.863
Ephb3	Eph receptor B3	-1.49123	-2.81129	1.42851e-14	1.67943e-12	Down in MTAL_WT	10.04	6.449	15.507	8.714	7.091	2.578	4.11	2.767	3.322	3.473
Eprn	ephemeron, early developmental lncRNA	-1.11843	-2.1711	3.78044e-29	1.69233e-26	Down in MTAL_WT	128.173	105.876	134.326	117.083	121.033	55.723	55.355	51.677	49.894	52.597
Epsti1	epithelial stromal interaction 1 (breast)	-1.0308	-2.04315	0.00107926	0.0161875	Down in MTAL_WT	4.669	3.872	3.37	4.204	7.882	2.703	2.571	1.495	2.839	1.705
Etv5	ets variant 5	-1.12085	-2.17475	3.74319e-05	0.000905758	Down in MTAL_WT	4.62	4.239	4.849	2.151	13.645	1.101	1.623	2.152	1.822	1.134
Eva1b	eva-1 homolog B (C. elegans)	-1.10686	-2.15376	2.57439e-13	2.6055e-11	Down in MTAL_WT	27.105	40.98	39.164	31.664	29.503	11.536	13.338	12.486	18.249	14.549
Fads1	fatty acid desaturase 1	-1.00482	-2.00669	2.57211e-11	2.03651e-09	Down in MTAL_WT	32.739	30.01	29.619	25.396	25.277	17.15	12.638	21.178	11.804	14.746
Fam124a	family with sequence similarity 124, member A	-1.80352	-3.49071	9.43343e-17	1.40764e-14	Down in MTAL_WT	17.9	9.871	27.615	11.467	24.152	4.728	6.417	2.949	4.432	3.335
Fgf9	fibroblast growth factor 9	-1.03072	-2.04304	1.61934e-12	1.4498e-10	Down in MTAL_WT	72.794	67.339	48.686	66.867	93.163	36.625	33.097	32.524	28.676	30.973
Fgfr4	fibroblast growth factor receptor 4	-1.07998	-2.11401	2.9794e-08	1.47563e-06	Down in MTAL_WT	7.909	5.907	6.557	5.831	5.702	7.842	2.591	2.261	2.631	9.409
Fkbp11	FK506 binding protein 11	-2.16281	-4.47786	9.60093e-09	5.271e-07	Down in MTAL_WT	11.182	6.654	10.614	6.083	8.126	2.82	1.384	3.008	1.815	1.143
Flrt2	fibronectin leucine rich transmembrane protein 2	-1.45655	-2.74451	9.49978e-05	0.00205899	Down in MTAL_WT	1.139	0.889	1.177	1.028	0.725	0.203	0.159	0.51	0.327	0.455
Flvcr1	feline leukemia virus subgroup C cellular receptor 1	-1.03635	-2.05104	8.16437e-15	1.01091e-12	Down in MTAL_WT	23.486	21.07	26.738	26.844	19.072	11.121	13.794	9.662	7.677	15.754
Foxq1	forkhead box Q1	-2.24846	-4.75174	3.06129e-51	4.45379e-48	Down in MTAL_WT	30.9	23.538	25.614	21.51	33.523	6.234	5.573	4.504	5.23	5.444
Fzd7	frizzled class receptor 7	-1.01965	-2.02743	1.70082e-05	0.000460369	Down in MTAL_WT	4.444	3.938	4.072	3.092	5.356	1	2.164	2.08	2.403	2.202
Gdf11	growth differentiation factor 11	-1.18174	-2.2685	1.30693e-05	0.000363907	Down in MTAL_WT	2.906	1.4	1.953	2.203	2.126	0.971	0.909	0.74	1.052	0.751
Ggt1	gamma-glutamyltransferase 1	-1.96782	-3.91177	4.66614e-40	3.87923e-37	Down in MTAL_WT	359.937	363.876	370.247	277.449	332.722	99.167	92.585	58.411	92.808	84.318
Glt1d1	glycosyltransferase 1 domain containing 1	-1.19812	-2.2944	0.00119968	0.0176079	Down in MTAL_WT	1.777	1.173	3.463	1.548	1.648	0.598	0.827	0.567	1.859	0.528
Gm13652	predicted gene 13652	-1.90292	-3.73971	2.08152e-07	8.62165e-06	Down in MTAL_WT	2.115	1.384	3.502	1.831	1.282	0.706	0.569	0.572	0.473	0.298
Gm20518		-2.28317	-4.86745	3.55045e-13	3.47258e-11	Down in MTAL_WT	4.57	2.661	10.346	5.004	6.82	1.111	2.216	0.998	0.769	0.873
Gm44120		-2.36614	-5.1556	2.03189e-51	3.37845e-48	Down in MTAL_WT	50.998	31.865	47.928	39.167	37.461	9.146	6.362	7.704	6.915	7.499
Gpc3	glypican 3	-1.13738	-2.19982	4.81438e-10	3.14801e-08	Down in MTAL_WT	21.423	12.728	20.969	20.054	19.248	9.799	7.251	7.766	9.577	6.086
Gpx3	glutathione peroxidase 3	-1.15247	-2.22295	0.00163944	0.0226889	Down in MTAL_WT	26.656	26.133	26.537	23.572	76.952	14.818	19.489	14.848	16.393	13.515
Grb10	growth factor receptor bound protein 10	-1.13979	-2.20349	1.32592e-05	0.000368314	Down in MTAL_WT	2.548	27.477	2.982	2.925	8.085	1.796	0.951	1.373	1.463	3.086
Gsta3	glutathione S-transferase, alpha 3	-1.45539	-2.74231	6.19406e-10	3.9132e-08	Down in MTAL_WT	30.098	18.57	41.74	24.876	21.897	9.298	11.635	7.425	13.111	6.681
Hebp1	heme binding protein 1	-1.72904	-3.31506	1.38769e-08	7.3415e-07	Down in MTAL_WT	29.578	13.069	30.929	20.823	21.83	7.177	6.717	3.759	12.225	2.515
Hoxb5os	homeobox B5 and homeobox B6, opposite strand	-1.6881	-3.22231	3.74408e-10	2.50444e-08	Down in MTAL_WT	29.251	24.569	36.123	31.019	35.532	13.677	12.739	8.843	8.031	4.143
Hpcal4	hippocalcin-like 4	-2.5326	-5.78612	4.11509e-14	4.43477e-12	Down in MTAL_WT	6.404	2.167	4.058	2.645	4.381	0.883	0.855	0.931	0.378	0.585
Hspb7	heat shock protein family, member 7 (cardiovascular)	-2.06807	-4.19325	3.11219e-14	3.44979e-12	Down in MTAL_WT	6.695	4.52	9.293	4.947	3.48	1.349	1.049	1.36	1.526	1.396
Ica1	islet cell autoantigen 1	-1.33848	-2.52885	0.000126188	0.00262268	Down in MTAL_WT	4.75	6.357	3.832	3.77	9.744	3.317	0.818	1.212	1.434	2.209
Ier3	immediate early response 3	-1.41609	-2.66861	8.53781e-13	7.88663e-11	Down in MTAL_WT	69.567	72.296	106.726	90.843	83.428	48.89	39.108	24.142	22.132	19.658
Igfbp4	insulin-like growth factor binding protein 4	-2.2638	-4.80254	6.09684e-31	3.08527e-28	Down in MTAL_WT	16.809	23.542	22.783	14.785	12.992	3.254	2.311	2.424	3.158	2.549
Ildr2	immunoglobulin-like domain containing receptor 2	-2.10706	-4.30813	0.000668117	0.0109524	Down in MTAL_WT	2.95	1.358	2.725	1.253	1.371	3.774	0.252	0.149	0.272	0.23
Inmt	indolethylamine N-methyltransferase	-1.70032	-3.24973	2.7395e-14	3.09563e-12	Down in MTAL_WT	26.146	21.054	21.751	17.112	25.651	8.992	6.114	5.331	7.906	4.79
Inpp5j	inositol polyphosphate 5-phosphatase J	-1.18384	-2.27181	4.18229e-20	8.85048e-18	Down in MTAL_WT	42.409	35.262	44.021	42.034	40.708	16.513	21.423	19.038	11.652	19.281
Ipcef1	interaction protein for cytohesin exchange factors 1	-1.04469	-2.06292	1.66488e-23	5.38266e-21	Down in MTAL_WT	20.935	16.012	15.984	18.841	21.077	9.164	8.07	7.638	7.186	7.211
Kcnma1	potassium large conductance calcium-activated channel, subfamily M, alpha member 1	-1.21578	-2.32267	0.000141091	0.00286091	Down in MTAL_WT	1.815	1.182	2.132	1.905	1.135	1.148	1.706	1.531	0.916	1.026
Kcp	kielin/chordin-like protein	-1.91197	-3.76322	3.05785e-06	0.000100538	Down in MTAL_WT	5.971	3.546	6.959	5.829	7.149	0.915	3.397	0.909	0.327	0.837
Kl	klotho	-1.10424	-2.14985	1.6511e-35	1.28114e-32	Down in MTAL_WT	149.553	120.324	120.399	135.39	117.857	60.762	60.456	52.408	55.325	53.983
Klhl13	kelch-like 13	-1.21452	-2.32064	0.0041721	0.0462028	Down in MTAL_WT	2.224	2.454	2.225	2.095	1.528	0.332	1.48	1.024	1.184	0.462
Klk1	kallikrein 1	-2.20215	-4.60165	3.29985e-78	3.8407e-74	Down in MTAL_WT	3826.04	2844.34	3667	3130.57	2764.47	822.542	821.267	582.165	555.232	629.685
Klk1b11	kallikrein 1-related peptidase b11	-2.28051	-4.8585	3.88681e-19	7.66755e-17	Down in MTAL_WT	41.527	20.518	42.654	33.466	25.468	9.366	6.586	4.638	7.426	4.189
Klk1b5	kallikrein 1-related peptidase b5	-2.19156	-4.56799	1.88798e-17	3.01017e-15	Down in MTAL_WT	8.201	7.934	10.253	6.768	8.595	1.403	2.437	1.831	1.735	1.409
Lipg	lipase, endothelial	-1.21433	-2.32033	0.000192452	0.00370239	Down in MTAL_WT	4.71	2.707	2.449	7.081	8.814	2.542	2.711	3.065	1.389	1.035
Lrrc8b	leucine rich repeat containing 8 family, member B	-1.14251	-2.20765	0.000444712	0.00767953	Down in MTAL_WT	3.009	1.438	2.86	1.789	1.327	1.2	0.83	0.441	0.647	1.373
Ly6c1	lymphocyte antigen 6 complex, locus C1	-1.00551	-2.00765	4.21313e-21	1.0216e-18	Down in MTAL_WT	168.078	180.665	176.061	183.546	213.129	98.401	120.332	85.777	95.921	94.826
Ly6g6g	lymphocyte antigen 6 complex, locus G6G	-2.65321	-6.29065	1.1183e-21	2.95815e-19	Down in MTAL_WT	15.084	16.42	15.189	10.132	9.052	3.225	1.899	1.591	2.307	1.097
Maml2	mastermind like transcriptional coactivator 2	-1.23531	-2.35432	8.97754e-13	8.22753e-11	Down in MTAL_WT	6.899	4.7	7.615	4.985	9.601	1.755	2.331	3.524	2.457	2.752
Mapk4	mitogen-activated protein kinase 4	-2.74735	-6.71483	1.55639e-14	1.81148e-12	Down in MTAL_WT	2.487	3.955	2.799	1.551	1.696	0.368	0.474	0.376	0.338	0.324
Mcoln3	mucolipin 3	-1.42598	-2.68697	1.94587e-05	0.00051826	Down in MTAL_WT	4.816	9.995	4.058	5.552	9.938	4.069	1.042	2.907	1.743	2.672
Mfge8	milk fat globule EGF and factor V/VIII domain containing	-1.0775	-2.11038	1.35823e-19	2.7734e-17	Down in MTAL_WT	83.757	86.479	91.565	73.943	82.183	40.707	37.013	33.352	45.274	35.301
Mfsd4b1	major facilitator superfamily domain containing 4B1	-1.32295	-2.50178	5.29077e-23	1.62051e-20	Down in MTAL_WT	73.571	56.274	75.055	57.214	68.941	33.457	26.918	19.682	27.211	30.413
Mfsd4b3-ps	major facilitator superfamily domain containing 4B3, pseudogene	-1.57538	-2.98014	5.01107e-10	3.25831e-08	Down in MTAL_WT	17.684	7.984	14.954	13.022	21.666	6.083	6.9	3.043	4.225	4.189
Mt3	metallothionein 3	-1.09565	-2.13709	0.000447494	0.00771612	Down in MTAL_WT	26.24	18.129	16.736	24.708	22.477	13.793	6.728	12.894	11.537	4.349
Nckap1l	NCK associated protein 1 like	-1.00777	-2.0108	0.00159058	0.0220916	Down in MTAL_WT	1.628	1.387	1.573	2.362	3.944	1.105	0.933	0.986	0.868	0.6
Nefm	neurofilament, medium polypeptide	-1.29969	-2.46177	0.00219262	0.0285777	Down in MTAL_WT	3.005	0.911	1.607	1.414	3.412	0.949	0.7	1.561	0.575	0.308
Nid2	nidogen 2	-1.12836	-2.1861	5.31879e-06	0.000164205	Down in MTAL_WT	3.302	2.91	2.304	2.987	2.983	1.105	0.944	2.302	1.382	0.831
Nol4l	nucleolar protein 4-like	-1.24176	-2.36487	1.14851e-08	6.16013e-07	Down in MTAL_WT	4.126	3.985	6.098	3.251	4.408	1.637	2.003	2.039	2.228	0.942
Nsg2	neuron specific gene family member 2	-1.05028	-2.07093	0.000246197	0.00462176	Down in MTAL_WT	9.961	3.05	5.407	5.61	4.214	2.019	3.086	2.22	2.873	6.207
Ntn1	netrin 1	-1.23146	-2.34804	2.85383e-08	1.41948e-06	Down in MTAL_WT	4.916	2.228	3.135	3.245	2.319	1.055	1.64	1.345	1.796	1.093
Oxgr1	oxoglutarate (alpha-ketoglutarate) receptor 1	-1.9681	-3.91253	5.02467e-09	2.85279e-07	Down in MTAL_WT	7.559	6.801	7.56	4.6	3.744	2.934	0.917	0.792	0.811	1.91
Pamr1	peptidase domain containing associated with muscle regeneration 1	-1.6209	-3.07568	3.76984e-14	4.10067e-12	Down in MTAL_WT	12.535	18.504	13.478	11.13	8.622	3.836	4.227	2.113	4.69	2.465
Papln	papilin, proteoglycan-like sulfated glycoprotein	-2.66116	-6.32541	5.13833e-11	3.85839e-09	Down in MTAL_WT	2.867	0.799	4.91	1.4	1.808	0.264	0.581	0.25	0.405	0.303
Pde8b	phosphodiesterase 8B	-1.16191	-2.23753	7.90627e-07	2.96842e-05	Down in MTAL_WT	6.993	6.582	5.992	5.173	5.991	1.858	1.51	4.506	2.545	2.863
Pde9a	phosphodiesterase 9A	-1.26047	-2.39574	1.99958e-08	1.03436e-06	Down in MTAL_WT	11.248	14.109	11.25	8.43	11.604	6.011	3.793	2.986	3.867	7.733
Pgam2	phosphoglycerate mutase 2	-1.56681	-2.96249	5.3165e-10	3.41872e-08	Down in MTAL_WT	27.767	13.225	32.259	27.453	14.559	7.029	9.316	7.627	7.975	5.936
Phyhip	phytanoyl-CoA hydroxylase interacting protein	-2.03374	-4.09465	1.82081e-14	2.07768e-12	Down in MTAL_WT	15.189	9.128	6.371	6.804	4.841	2.574	2.184	1.757	0.915	1.251
Pigr	polymeric immunoglobulin receptor	-2.29284	-4.9002	1.09208e-51	2.11845e-48	Down in MTAL_WT	45.34	43.035	37.92	30.313	32.113	8.479	8.13	5.321	7.467	7.49
Pigz	phosphatidylinositol glycan anchor biosynthesis, class Z	-1.17066	-2.25115	0.000206006	0.00393712	Down in MTAL_WT	3.781	2.774	1.888	2.647	4.209	1.315	1.253	1.505	1.199	1.073
Pkdcc	protein kinase domain containing, cytoplasmic	-2.35674	-5.1221	2.24468e-20	4.9294e-18	Down in MTAL_WT	11.115	6.238	13.243	8.47	5.509	2.593	1.769	4.149	1.756	1.858
Plaat3	phospholipase A and acyltransferase 3	-1.16046	-2.23528	9.74372e-09	5.2994e-07	Down in MTAL_WT	8.815	9.206	7.378	7.277	7.482	6.314	4.003	4.268	3.226	4.085
Plcg2	phospholipase C, gamma 2	-1.19938	-2.29641	1.7872e-06	6.22789e-05	Down in MTAL_WT	3.966	3.017	5.719	4.321	4.639	2.702	1.412	1.525	2.219	1.192
Plxna2	plexin A2	-1.05554	-2.07849	2.27925e-07	9.34091e-06	Down in MTAL_WT	2.474	4.453	3.127	2.1	3.514	1.673	1.163	1.311	1.496	1.468
Prr15	proline rich 15	-1.64396	-3.12523	1.45645e-07	6.32523e-06	Down in MTAL_WT	7.828	4.205	8.476	5.21	7.161	2.466	1.992	1.744	1.104	2.263
Prss12	protease, serine 12 neurotrypsin (motopsin)	-1.39946	-2.63802	1.19748e-08	6.39333e-07	Down in MTAL_WT	6.706	4.697	7.292	6.391	10.322	2.27	3.428	2.504	3.045	1.61
Ptger4	prostaglandin E receptor 4 (subtype EP4)	-1.1126	-2.16235	0.00102975	0.0156261	Down in MTAL_WT	3.624	2.846	3.757	2.513	2.872	1.209	0.82	2.869	0.84	1.202
Pth1r	parathyroid hormone 1 receptor	-2.23401	-4.70441	1.1277e-56	2.62506e-53	Down in MTAL_WT	209.71	147.666	193.369	142.559	141.669	52.227	38.864	29.847	25.502	28.79
Rab6b	RAB6B, member RAS oncogene family	-1.05098	-2.07194	4.5999e-24	1.52966e-21	Down in MTAL_WT	69.941	49.644	71.796	61.583	66.765	29.569	37.466	29.587	29.377	24.612
Rai2	retinoic acid induced 2	-1.31601	-2.48976	3.09875e-05	0.000769006	Down in MTAL_WT	3.655	2.229	3.502	3.185	2.773	0.996	1.777	1.379	1.175	0.623
Ramp3	receptor (calcitonin) activity modifying protein 3	-1.03185	-2.04465	0.00158469	0.0220362	Down in MTAL_WT	5.565	6.33	6.043	3.934	3.246	2.482	1.955	1.941	3.079	2.255
Rasd2	RASD family, member 2	-1.7974	-3.47594	4.48354e-11	3.38857e-09	Down in MTAL_WT	8.292	4.84	11.9	5.11	6.571	1.789	2.561	1.741	2.797	1.317
Rassf4	Ras association (RalGDS/AF-6) domain family member 4	-1.27414	-2.41855	5.47243e-05	0.00126376	Down in MTAL_WT	1.777	3.259	2.244	1.504	1.463	0.884	0.485	1.855	1.112	0.892
Ren1	renin 1 structural	-2.00541	-4.01504	6.33399e-05	0.00143148	Down in MTAL_WT	12.345	17.542	30.717	13.285	4.368	2.699	3.136	5.545	5.436	2.092
Rnf152	ring finger protein 152	-1.69513	-3.23806	4.58874e-15	5.86905e-13	Down in MTAL_WT	4.45	3.632	3.869	3.757	3.26	1.36	0.841	1.021	1.458	0.77
S100g	S100 calcium binding protein G	-1.52113	-2.87016	5.03085e-08	2.41959e-06	Down in MTAL_WT	26.131	26.913	31.367	21.063	22.064	11.841	9.202	6.362	8.651	6.426
Sardh	sarcosine dehydrogenase	-1.04856	-2.06846	2.68261e-17	4.16305e-15	Down in MTAL_WT	78.621	48.287	80.704	61.191	75.984	52.334	29.282	25.737	36.345	49.068
Scarf2	scavenger receptor class F, member 2	-1.17238	-2.25382	0.000159668	0.00314445	Down in MTAL_WT	1.68	7.915	2.145	1.712	2.027	0.715	0.542	0.842	1.041	1.2
Scn4b	sodium channel, type IV, beta	-1.71525	-3.28353	1.9402e-32	1.1291e-29	Down in MTAL_WT	107.141	69.52	105.449	97.363	79.36	31.964	26.725	17.699	29.948	26.708
Scnn1b	sodium channel, nonvoltage-gated 1 beta	-1.09572	-2.13719	0.000296736	0.00543037	Down in MTAL_WT	3.49	8.717	3.909	5.615	8.056	4.327	2.197	3.179	1.81	2.065
Scnn1g	sodium channel, nonvoltage-gated 1 gamma	-1.17886	-2.26397	0.000656842	0.010798	Down in MTAL_WT	2.465	6.092	2.739	2.954	5.186	3.013	0.99	1.817	1.171	1.252
Sema4g	sema domain, immunoglobulin domain (Ig), transmembrane domain (TM) and short cytoplasmic domain, (semaphorin) 4G	-1.7848	-3.44571	4.00797e-15	5.1832e-13	Down in MTAL_WT	4.369	3.212	4.53	3.7	4.797	0.76	1.461	1.957	1.216	0.855
Serpinb1a	serine (or cysteine) peptidase inhibitor, clade B, member 1a	-1.89594	-3.72166	3.9344e-15	5.14522e-13	Down in MTAL_WT	26.669	19.416	27.953	21.46	13.09	12.892	6.418	3.878	4.642	3.761
Sfrp1	secreted frizzled-related protein 1	-2.94746	-7.71391	2.87026e-23	9.0289e-21	Down in MTAL_WT	158.073	59.009	87.621	94.336	149.302	13.579	20.089	14.925	8.438	11.14
Sgf29	SAGA complex associated factor 29	-1.03719	-2.05223	3.77539e-05	0.000911654	Down in MTAL_WT	19.373	24.973	11.982	16.623	20.817	7.386	11.438	9.43	9.719	4.204
Sh3pxd2b	SH3 and PX domains 2B	-1.27415	-2.41856	0.000117798	0.00246592	Down in MTAL_WT	1.191	0.512	0.796	0.933	0.68	0.467	0.317	0.396	0.272	0.187
Shd	src homology 2 domain-containing transforming protein D	-2.30073	-4.92707	3.62652e-26	1.45548e-23	Down in MTAL_WT	72.09	35.978	60.114	43.053	52.446	11.4	13.134	7.881	5.691	15.133
Slc1a1	solute carrier family 1 (neuronal/epithelial high affinity glutamate transporter, system Xag), member 1	-1.8235	-3.53939	1.12151e-16	1.63165e-14	Down in MTAL_WT	19.066	11.479	16.947	10.896	12.896	6.602	3.217	2.422	3.302	9.325
Slc1a3	solute carrier family 1 (glial high affinity glutamate transporter), member 3	-1.15959	-2.23394	3.49636e-05	0.000851342	Down in MTAL_WT	5.902	4.16	4.654	4.652	4.143	1.973	1.204	2.186	3.318	1.016
Slc22a17	solute carrier family 22 (organic cation transporter), member 17	-1.4965	-2.82157	4.18122e-20	8.85048e-18	Down in MTAL_WT	45.199	33.884	45.041	43.288	48.172	24.579	13.155	11.864	11.61	14.012
Slc29a1	solute carrier family 29 (nucleoside transporters), member 1	-1.1096	-2.15786	2.11956e-10	1.47722e-08	Down in MTAL_WT	21.014	15.847	34.596	22.009	17.431	7.671	10.392	11.423	9.224	15.823
Slc34a2	solute carrier family 34 (sodium phosphate), member 2	-2.04928	-4.139	2.38817e-22	6.7795e-20	Down in MTAL_WT	18.98	8.234	11.181	13.603	15.44	4.035	4.337	2.379	2.668	2.191
Slc35g1	solute carrier family 35, member G1	-1.20911	-2.31195	2.25086e-11	1.79437e-09	Down in MTAL_WT	16.806	10.804	18.447	17.694	14.739	5.283	7.798	8.67	6.564	3.643
Slc4a9	solute carrier family 4, sodium bicarbonate cotransporter, member 9	-1.54004	-2.90802	1.61524e-06	5.66257e-05	Down in MTAL_WT	2.011	3.659	2.371	2.324	1.818	0.947	0.903	0.573	0.803	0.604
Slc5a1	solute carrier family 5 (sodium/glucose cotransporter), member 1	-1.07955	-2.11338	1.17764e-16	1.69217e-14	Down in MTAL_WT	115.879	99.636	83.952	113.366	108.409	59.504	50.797	35.837	36.877	51.777
Slc8a1	solute carrier family 8 (sodium/calcium exchanger), member 1	-1.16682	-2.24516	0.00042418	0.00739077	Down in MTAL_WT	0.616	1.201	0.834	1.339	4.973	0.288	0.372	0.524	0.298	0.285
Slc9a2	solute carrier family 9 (sodium/hydrogen exchanger), member 2	-1.32491	-2.50518	1.10336e-20	2.62082e-18	Down in MTAL_WT	25.562	15.458	19.665	20.035	16.319	8.453	8.415	6.33	7.036	5.929
Slco2a1	solute carrier organic anion transporter family, member 2a1	-1.76075	-3.38874	1.03041e-14	1.26241e-12	Down in MTAL_WT	4.602	5.626	5.944	5.829	10.098	2.174	3.363	1.906	1.27	0.872
Smim1	small integral membrane protein 1	-1.02447	-2.03421	6.89362e-10	4.26781e-08	Down in MTAL_WT	28.4	14.885	35.074	23.553	26.966	11.63	17.645	7.833	9.747	26.567
Smim24	small integral membrane protein 24	-1.59928	-3.02991	2.98619e-05	0.000745841	Down in MTAL_WT	13.831	3.433	13.968	8.407	9.279	2.38	5.788	2.61	3.101	1.964
Smim6	small integral membrane protein 6	-1.34313	-2.53701	1.31092e-07	5.77454e-06	Down in MTAL_WT	28.287	15.911	30.925	20.069	16.462	10.024	7.854	11.582	8.735	4.734
Spc25	SPC25, NDC80 kinetochore complex component, homolog (S. cerevisiae)	-1.79324	-3.46592	1.98402e-09	1.19648e-07	Down in MTAL_WT	14.212	11.173	12.282	12.684	8.484	2.933	3.308	2.669	2.939	6.096
Stxbp6	syntaxin binding protein 6 (amisyn)	-1.2625	-2.39911	1.39722e-08	7.35849e-07	Down in MTAL_WT	6.235	5.609	7.44	4.861	7.727	2.386	1.469	2.224	2.552	7.268
Sulf2	sulfatase 2	-2.03971	-4.11164	2.88e-29	1.34081e-26	Down in MTAL_WT	39.542	27.404	34.425	25.324	20.614	9.161	11.507	6.005	4.493	8.17
Susd4	sushi domain containing 4	-1.98697	-3.96403	4.9031e-32	2.59396e-29	Down in MTAL_WT	32.507	25.482	27.796	25.752	24.481	7.483	8.71	6.279	6.447	3.977
Thsd4	thrombospondin, type I, domain containing 4	-2.1752	-4.51647	1.65742e-27	7.14469e-25	Down in MTAL_WT	13.709	5.627	10.885	10.394	14.09	2.71	3.006	2.014	1.709	3.043
Tjp3	tight junction protein 3	-1.04209	-2.0592	3.39601e-10	2.28475e-08	Down in MTAL_WT	22.982	14.341	17.485	13.327	16.188	8.186	9.464	11.128	7.707	15.578
Tmem117	transmembrane protein 117	-1.689	-3.22434	7.22359e-07	2.73861e-05	Down in MTAL_WT	7.724	4.515	6.076	7.156	7.153	4.216	1.418	1.332	1.809	0.71
Tmem151a	transmembrane protein 151A	-1.44901	-2.73021	3.07585e-07	1.23875e-05	Down in MTAL_WT	9.708	5.155	8.824	5.313	7.27	3.924	1.867	7.579	1.895	1.268
Tmem151b	transmembrane protein 151B	-1.01553	-2.02164	0.000153612	0.00306145	Down in MTAL_WT	2.282	2.42	1.361	2.481	2.003	0.807	0.907	0.789	1.075	1.389
Tmem178	transmembrane protein 178	-1.42801	-2.69076	1.69388e-17	2.76394e-15	Down in MTAL_WT	34.364	25.62	31.26	27.975	19.237	11.248	10.093	11.302	8.122	8.122
Tmem178b	transmembrane protein 178B	-1.4957	-2.82001	4.26945e-05	0.00101413	Down in MTAL_WT	1.123	1.89	1.159	1.223	2.184	1.239	0.795	0.441	0.472	0.339
Tmem191c	transmembrane protein 191C	-1.09114	-2.13042	6.02105e-05	0.00138161	Down in MTAL_WT	13.624	37.282	21.336	13.669	18.041	11.325	17.886	6.756	9.11	14.07
Tmem37	transmembrane protein 37	-1.56347	-2.95564	1.17441e-05	0.000329373	Down in MTAL_WT	7.182	4.966	10.095	3.949	3.427	1.311	2.012	1.744	2.812	1.683
Tmem45b	transmembrane protein 45b	-1.82124	-3.53384	8.85346e-08	3.99401e-06	Down in MTAL_WT	7.618	11.074	10.017	7.553	11.095	8.733	1.486	2.177	1.891	1.02
Tmem52b	transmembrane protein 52B	-2.32902	-5.02463	1.38448e-68	8.05698e-65	Down in MTAL_WT	391.684	229.157	325.84	245.323	286.09	96.42	56.862	46.502	41.401	62.567
Tmem61	transmembrane protein 61	-1.51847	-2.86487	1.85408e-07	7.8187e-06	Down in MTAL_WT	15.478	5.39	15.374	12.344	20.419	1.953	2.002	5.226	4.074	5.944
Tnfrsf21	tumor necrosis factor receptor superfamily, member 21	-1.45877	-2.74875	7.19859e-16	9.63039e-14	Down in MTAL_WT	34.007	17.748	40.233	26.99	25.499	11.852	8.388	8.034	11.905	9.719
Tnik	TRAF2 and NCK interacting kinase	-1.54189	-2.91176	2.62236e-06	8.8213e-05	Down in MTAL_WT	1.076	1.264	1.525	1.637	2.21	0.296	1.027	0.414	0.36	1.347
Trabd2b	TraB domain containing 2B	-1.07372	-2.10485	3.66027e-13	3.51e-11	Down in MTAL_WT	21.556	12.988	19.904	19.095	17.807	8.562	9.641	8.968	9.049	5.317
Tspan18	tetraspanin 18	-1.17484	-2.25768	1.80865e-07	7.68282e-06	Down in MTAL_WT	4.049	8.084	4.007	3.309	4.556	2.054	5.051	1.734	1.696	2.177
Tspan5	tetraspanin 5	-1.06234	-2.08832	0.000214718	0.00406359	Down in MTAL_WT	5.903	6.14	5.391	4.869	2.706	1.666	1.811	1.508	2.254	3.602
Tspan7	tetraspanin 7	-1.11345	-2.16363	1.08957e-06	3.99935e-05	Down in MTAL_WT	18.036	15.906	17.048	15.713	12.854	11.03	5.928	6.717	7.615	3.937
Tubb2b	tubulin, beta 2B class IIB	-1.38989	-2.62058	1.21639e-13	1.26406e-11	Down in MTAL_WT	18.339	17.266	23.844	18.669	21.77	7.069	12.135	5.185	6.019	6.521
Ugt1a6a	UDP glucuronosyltransferase 1 family, polypeptide A6A	-1.67385	-3.19065	1.32593e-18	2.52992e-16	Down in MTAL_WT	32.327	14.183	27.217	31.67	29.406	10.407	10.882	7.647	6.384	5.878
Uroc1	urocanase domain containing 1	-2.76342	-6.79005	1.3586e-20	3.10054e-18	Down in MTAL_WT	4.26	3.48	3.972	2.506	3.4	0.445	0.764	0.687	0.355	0.27
Vdr	vitamin D (1,25-dihydroxyvitamin D3) receptor	-1.15638	-2.22898	1.40645e-21	3.55862e-19	Down in MTAL_WT	50.553	31.836	51.948	39.272	48.26	19.06	22.75	18.851	18.568	20.675
Vstm2a	V-set and transmembrane domain containing 2A	-1.49552	-2.81965	3.12907e-11	2.396e-09	Down in MTAL_WT	46.378	22.329	26.611	30.939	36.4	18.089	13.267	9.16	7.054	6.7
Wfdc2	WAP four-disulfide core domain 2	-1.53029	-2.88845	1.03133e-43	1.00031e-40	Down in MTAL_WT	589.195	486.009	615.953	515.902	564.806	210.745	250.509	147.84	172.921	172.691
Wnk1	WNK lysine deficient protein kinase 1	-1.29589	-2.45528	1.55779e-41	1.3947e-38	Down in MTAL_WT	269.323	177.348	241.934	246.372	307.068	57.694	89.539	72.286	54.996	52.549
Wnt10a	wingless-type MMTV integration site family, member 10A	-1.40219	-2.64303	0.000495932	0.00841421	Down in MTAL_WT	2.687	1.666	4.519	1.954	2.222	0.415	1.704	0.707	1.198	0.506
Xylt1	xylosyltransferase 1	-1.02127	-2.0297	1.32092e-06	4.7016e-05	Down in MTAL_WT	2.318	1.389	2.023	2.368	2.958	0.712	0.939	1.022	1.17	0.741
Ybx2	Y box protein 2	-1.01156	-2.01609	7.10755e-11	5.26909e-09	Down in MTAL_WT	57.361	110.738	96.955	60.066	46.627	38.926	40.636	36.261	28.467	25.379
1700087I21Rik	RIKEN cDNA 1700087I21 gene	1.09467	2.13565	0.000433243	0.00750374	Up in MTAL_WT	1.154	1.161	1.123	1.535	1.134	2.481	7.706	1.695	1.831
2410003L11Rik	RIKEN cDNA 2410003L11 gene	1.14607	2.2131	0.000276178	0.00510228	Up in MTAL_WT	11.187	8.314	10.478	13.034	15.163	23.262	18.41	51.315	18.549
Abcg1	ATP binding cassette subfamily G member 1	1.30802	2.47601	0.00136256	0.0195547	Up in MTAL_WT	1.232	1.745	1.372	3.201	4.139	13.017	10.049	8.38	2.878
Amdhd1	amidohydrolase domain containing 1	1.5074	2.84298	6.48059e-06	0.000197973	Up in MTAL_WT	0.978	1.034	1.319	1.722	0.458	3.286	3.642	3.311	2.348
Angpt2	angiopoietin 2	1.51155	2.85116	0.00387055	0.0434839	Up in MTAL_WT	0.741	4.089	0.917	1.481	0.719	6.718	3.459	6.274	3.144
Ankrd33b	ankyrin repeat domain 33B	1.57804	2.98563	1.6868e-18	3.11629e-16	Up in MTAL_WT	2.395	3.858	2.899	3.858	4.034	7.323	11.547	7.481	10.738
Ano4	anoctamin 4	1.49413	2.81695	7.20812e-11	5.30983e-09	Up in MTAL_WT	2.621	4.995	3.298	4.355	2.364	10.903	11.354	7.856	7.694
Aoc1	amine oxidase, copper-containing 1	1.34285	2.53652	1.28701e-14	1.52852e-12	Up in MTAL_WT	6.502	7.132	6.035	6.436	6.027	11.392	23.68	12.783	13.189
Aqp1	aquaporin 1	1.47329	2.77655	0.000917812	0.0142053	Up in MTAL_WT	8.989	37.713	9.791	13.296	20.464	41.81	31.463	56.268	57.115
Arhgef25	Rho guanine nucleotide exchange factor (GEF) 25	1.13509	2.19632	0.00107593	0.0161875	Up in MTAL_WT	1.018	0.969	2.085	2.666	2.096	3.521	4.304	4.168	2.192
B130034C11Rik	RIKEN cDNA B130034C11 gene	1.16385	2.24054	0.00214079	0.0280278	Up in MTAL_WT	2.109	1.289	3.795	3.264	0.962	10.5	4.062	3.872	3.518
BC025920	zinc finger protein pseudogene	1.07423	2.1056	0.00237062	0.0300486	Up in MTAL_WT	1.638	1.226	1.483	1.613	2.295	9.42	1.377	3.507	2.265
Ccbe1	collagen and calcium binding EGF domains 1	1.12177	2.17614	3.50529e-06	0.000112392	Up in MTAL_WT	1.791	1.824	1.501	1.662	2.814	9.252	2.444	6.961	3.885
Cd34	CD34 antigen	1.05722	2.08092	1.64956e-09	1.0052e-07	Up in MTAL_WT	5.084	10.689	8.317	10.691	8.492	16.419	14.316	26.783	19.192
Cdk14	cyclin-dependent kinase 14	1.26988	2.41142	0.000851388	0.0134091	Up in MTAL_WT	0.681	1.012	0.496	0.578	0.893	2.938	0.784	0.983	1.065
Cdkn2b	cyclin dependent kinase inhibitor 2B	1.78333	3.44219	6.39788e-15	8.00698e-13	Up in MTAL_WT	5.572	8.242	4.722	9.089	6.203	27.39	29.838	18.259	14.169
Chac1	ChaC, cation transport regulator 1	1.91605	3.77389	1.46468e-07	6.33731e-06	Up in MTAL_WT	0.946	2.213	0.801	1.818	0.691	5.208	5.645	4.491	2.594
Chd5	chromodomain helicase DNA binding protein 5	1.14294	2.20831	0.000100728	0.00215906	Up in MTAL_WT	0.347	0.374	0.679	0.693	0.608	0.529	1.971	1.228	1.164
Chn2	chimerin 2	1.20619	2.30728	0.00104764	0.0158562	Up in MTAL_WT	1.088	1.425	3.17	0.973	0.688	4.157	6.181	1.756	2.981
Cltrn	collectrin, amino acid transport regulator	1.09672	2.13867	1.49486e-10	1.06089e-08	Up in MTAL_WT	26.04	26.059	19.854	28.445	41.544	44.948	81.123	54.614	44.933
Comtd1	catechol-O-methyltransferase domain containing 1	1.00057	2.00079	7.76893e-05	0.00172233	Up in MTAL_WT	15.902	12.544	11.105	12.371	15.778	28.185	21.575	16.11	14.216
Enpp2	ectonucleotide pyrophosphatase/phosphodiesterase 2	1.22712	2.34099	5.77442e-26	2.24028e-23	Up in MTAL_WT	96.904	134.544	96.806	152.013	117.286	245.178	373.846	280.817	203.247
Entpd2	ectonucleoside triphosphate diphosphohydrolase 2	1.21006	2.31347	3.64541e-07	1.45305e-05	Up in MTAL_WT	4.942	3.888	4.091	5.549	3.067	9.811	8.721	14.58	7.843
Filip1l	filamin A interacting protein 1-like	1.06819	2.0968	2.2378e-05	0.00058268	Up in MTAL_WT	2.934	6.442	3.085	6.74	3.158	8.598	12.717	8.242	7.059
G6pc	glucose-6-phosphatase, catalytic	2.41204	5.32226	5.11608e-33	3.30811e-30	Up in MTAL_WT	4.421	8.739	5.648	7.224	5.508	27.289	38.686	49.9	23.121
Gfod1	glucose-fructose oxidoreductase domain containing 1	1.07769	2.11065	0.00290748	0.0353977	Up in MTAL_WT	0.508	0.75	0.652	0.645	1.147	3.263	1.127	1.203	0.84
Gja5	gap junction protein, alpha 5	1.3571	2.5617	0.00344571	0.0399051	Up in MTAL_WT	0.332	1.932	0.651	0.66	0.431	0.98	1.833	1.41	1.786
Gm16310		1.38687	2.61511	0.000148823	0.0029968	Up in MTAL_WT	3.702	3.129	11.415	5.081	3.888	5.959	17.737	21.338	12.281
Gm43042		1.29726	2.45762	3.765e-07	1.48545e-05	Up in MTAL_WT	2.457	3.33	3.72	3.477	2.985	5.278	11.855	5.6	5.915
Gm5524	predicted gene 5524	1.09766	2.14007	2.19706e-06	7.52104e-05	Up in MTAL_WT	4.244	3.745	2.869	4.886	3.292	5.898	10.203	6.865	6.616
Gpc5	glypican 5	1.57028	2.96961	3.35296e-06	0.000108103	Up in MTAL_WT	1.195	1.472	2.077	2.059	0.979	2.45	5.08	4.557	3.077
H1f2	H1.2 linker histone, cluster member	1.74031	3.34107	0.000302137	0.00551187	Up in MTAL_WT	30.16	50.256	30.11	40.561	74.848	150.501	91.147	317.593	60.984
H2aw	H2A.W histone	1.04483	2.06312	0.000104621	0.0022302	Up in MTAL_WT	8.841	5.616	8.53	9.648	8.761	18.427	18.582	28.58	5.745
Hoxb3os	homeobox B3 and homeobox B2, opposite strand	1.07292	2.10369	0.000734093	0.0118504	Up in MTAL_WT	1.829	2.311	2.957	2.054	4.263	4.266	3.814	4.93	4.851
Htr1b	5-hydroxytryptamine (serotonin) receptor 1B	1.53153	2.89093	2.77728e-14	3.10815e-12	Up in MTAL_WT	6.479	9.795	8.233	10.983	6.779	16.855	36.7	16.677	20.388
Inf2	inverted formin, FH2 and WH2 domain containing	1.00822	2.01143	0.00322394	0.0382112	Up in MTAL_WT	0.856	1.484	1.293	1.429	1.758	5.527	1.323	2.121	2.196
Itga9	integrin alpha 9	1.537	2.9019	2.69132e-09	1.60637e-07	Up in MTAL_WT	1.629	1.456	0.812	2.067	3.902	4.417	1.794	15.571	3.297
Kcnt1	potassium channel, subfamily T, member 1	1.06174	2.08745	9.64153e-06	0.000278456	Up in MTAL_WT	46.656	45.094	105.436	62.451	53.664	123.361	129.761	161.856	156.182
Lama1	laminin, alpha 1	2.31943	4.99135	3.38796e-32	1.87774e-29	Up in MTAL_WT	0.95	0.919	0.678	1.302	1.013	4.495	6.566	5.465	2.71
Macc1	metastasis associated in colon cancer 1	1.07698	2.10962	1.62869e-05	0.000444985	Up in MTAL_WT	2.543	2.06	2.826	3.034	1.328	3.149	4.292	4.615	5.224
Mapk15	mitogen-activated protein kinase 15	1.00399	2.00554	2.62389e-11	2.06082e-09	Up in MTAL_WT	19.816	25.382	31.662	30.71	23.732	64.81	74.173	55.77	35.334
Mapk8ip2	mitogen-activated protein kinase 8 interacting protein 2	1.72666	3.30961	3.07889e-11	2.37319e-09	Up in MTAL_WT	1.024	0.47	0.39	0.567	0.475	1.379	1.626	2.145	1.389
Mfrp	membrane frizzled-related protein	1.12064	2.17443	1.2067e-09	7.39199e-08	Up in MTAL_WT	5.489	9.808	7.606	8.772	8.72	21.768	13.847	14.659	16.168
Mfsd6l	major facilitator superfamily domain containing 6-like	1.0038	2.00528	0.00234342	0.0298741	Up in MTAL_WT	1.469	2.259	1.84	1.493	0.901	4.157	2.416	4.174	2.273
Nccrp1	non-specific cytotoxic cell receptor protein 1 homolog (zebrafish)	1.12931	2.18754	0.000336994	0.00606224	Up in MTAL_WT	154.427	357.362	160.794	308.545	216.926	440.722	676.905	464.123	319.01
Ndrg4	N-myc downstream regulated gene 4	2.16303	4.47856	2.44246e-08	1.23841e-06	Up in MTAL_WT	0.975	1.368	0.614	1.284	0.712	1.552	4.864	3.223	2.303
Neu2	neuraminidase 2	1.01675	2.02335	0.00154568	0.0216488	Up in MTAL_WT	1.823	2.651	2.219	3.159	2.215	3.753	18.131	5.505	3.251
Nupr1	nuclear protein transcription regulator 1	2.04827	4.13611	1.7098e-17	2.76394e-15	Up in MTAL_WT	4.739	11.119	4.634	8.191	9.211	28.049	28.531	42.155	20.842
Phf24	PHD finger protein 24	1.51622	2.8604	6.17249e-08	2.90857e-06	Up in MTAL_WT	0.575	0.545	1.946	0.631	0.918	1.439	2.693	4.189	2.654
Phlda1	pleckstrin homology like domain, family A, member 1	1.15178	2.22187	1.69332e-05	0.000459407	Up in MTAL_WT	3.515	2.923	4.573	3.65	3.589	7.186	8.36	5.97	4.586
Phospho1	phosphatase, orphan 1	1.17956	2.26508	7.94676e-08	3.64143e-06	Up in MTAL_WT	9.768	16.577	7.439	25.228	10.328	26.737	40.087	57.255	31.733
Plekhb1	pleckstrin homology domain containing, family B (evectins) member 1	1.39778	2.63496	1.99017e-05	0.000526445	Up in MTAL_WT	1.536	1.356	1.559	1.354	0.719	2.907	5.638	2.824	2.627
Prox1	prospero homeobox 1	1.31545	2.48879	2.18555e-21	5.41225e-19	Up in MTAL_WT	11.04	16.074	17.228	16.288	11.415	30.355	39.844	35.411	40.938
Psat1	phosphoserine aminotransferase 1	1.15131	2.22115	0.000770292	0.0122814	Up in MTAL_WT	0.6	1.85	1.303	1.245	3.387	3	6.941	3.674	2.669
Ptgds	prostaglandin D2 synthase (brain)	1.49891	2.8263	3.27275e-12	2.90775e-10	Up in MTAL_WT	27.294	63.635	18.265	35.791	28.315	87.801	122.991	114.089	69.472
Ptprn2	protein tyrosine phosphatase, receptor type, N polypeptide 2	1.92928	3.80864	1.27216e-12	1.1478e-10	Up in MTAL_WT	0.559	0.837	0.696	1.031	1.063	2.391	2.595	3.934	2.872
Ranbp3l	RAN binding protein 3-like	1.33812	2.52821	2.18177e-05	0.000571928	Up in MTAL_WT	44.461	75.838	53.573	86.065	46.669	111.314	234.169	87.307	149.931
Rbms3	RNA binding motif, single stranded interacting protein	1.6174	3.06821	7.93517e-18	1.39936e-15	Up in MTAL_WT	1.208	1.02	1.766	2.253	4.202	8.966	5.714	7.174	5.089
Rcor2	REST corepressor 2	1.06752	2.09582	0.00430661	0.0472756	Up in MTAL_WT	2.279	0.916	1.999	1.637	4.514	4.189	2.157	8.858	3.031
Reln	reelin	1.35344	2.55521	9.83366e-05	0.00212345	Up in MTAL_WT	6.676	5.552	6.901	10.743	8.05	7.587	22.505	34.836	20.769
Rph3a	rabphilin 3A	2.21579	4.64537	9.79583e-22	2.65148e-19	Up in MTAL_WT	1.368	2.263	1.956	2.675	3.391	10.492	16.333	9.765	5.895
Samd12	sterile alpha motif domain containing 12	1.01615	2.02252	6.90313e-06	0.000206973	Up in MTAL_WT	0.823	1.144	1.197	1.451	0.978	1.996	4.458	1.65	1.802
Saxo2	stabilizer of axonemal microtubules 2	1.20228	2.30103	0.000324649	0.00586737	Up in MTAL_WT	2.814	1.514	5.554	2.676	2.45	3.488	4.782	4.105	3.87
Scel	sciellin	2.25764	4.78209	8.48848e-47	8.98158e-44	Up in MTAL_WT	7.223	11.968	7.258	9.679	8.793	31.532	42.421	50.058	41.965
Serpine2	serine (or cysteine) peptidase inhibitor, clade E, member 2	1.39941	2.63793	3.41077e-05	0.000832241	Up in MTAL_WT	1.582	2.826	1.26	2.317	1.44	2.739	4.254	7.986	2.137
Slc14a1	solute carrier family 14 (urea transporter), member 1	2.5012	5.66158	5.68701e-19	1.10318e-16	Up in MTAL_WT	0.778	1.111	0.629	0.661	0.792	3.933	2.789	4.304	5.191
Slc24a5	solute carrier family 24, member 5	2.29538	4.90882	1.39495e-10	9.96061e-09	Up in MTAL_WT	1.178	1.279	1.035	1.983	0.873	6.872	6.429	4.708	2.151
Slc25a48	solute carrier family 25, member 48	1.14024	2.20418	1.00329e-06	3.7189e-05	Up in MTAL_WT	3.954	3.597	4.381	8.06	5.911	8.375	19.533	11.475	8.951
Slc35g2	solute carrier family 35, member G2	1.054	2.07628	0.00383658	0.0432693	Up in MTAL_WT	2.346	2.905	3.57	3.007	0.99	8.125	4.375	3.097	4.715
Slc4a7	solute carrier family 4, sodium bicarbonate cotransporter, member 7	1.09629	2.13804	4.13214e-10	2.74822e-08	Up in MTAL_WT	4.074	3.189	4.987	5.632	8.094	9.206	9.024	7.135	8.346
Slc6a12	solute carrier family 6 (neurotransmitter transporter, betaine/GABA), member 12	2.46637	5.52652	1.37635e-21	3.55862e-19	Up in MTAL_WT	1.576	4.434	2.292	4.331	2.885	15.901	30.227	9.968	14.526
Slc7a5	solute carrier family 7 (cationic amino acid transporter, y+ system), member 5	1.22053	2.33032	1.01078e-17	1.7559e-15	Up in MTAL_WT	4.208	3.965	4.511	4.775	4.339	8.442	10.468	10.468	8.071
Sned1	sushi, nidogen and EGF-like domains 1	1.24513	2.3704	6.72848e-17	1.01705e-14	Up in MTAL_WT	3.771	4.904	4.098	5.857	5.206	12.592	12.319	14.16	10.106
Sox17	SRY (sex determining region Y)-box 17	1.06557	2.093	0.00107718	0.0161875	Up in MTAL_WT	2.751	3.272	2.663	4.569	6.174	12.682	3.487	23.245	7.064
Spa17	sperm autoantigenic protein 17	1.32794	2.51044	1.77323e-10	1.25083e-08	Up in MTAL_WT	12.784	17.431	13.172	23.986	17.051	38.736	35.326	44.256	30.026
Spag5	sperm associated antigen 5	1.535	2.89789	1.05588e-14	1.28015e-12	Up in MTAL_WT	9.966	24.821	9.845	15.179	6.537	15.173	41.784	51.746	31.594
Spon1	spondin 1, (f-spondin) extracellular matrix protein	2.51446	5.71385	2.07206e-25	7.30809e-23	Up in MTAL_WT	0.444	0.449	0.336	0.746	0.394	2.723	3.253	2.347	2.274
Stxbp5l	syntaxin binding protein 5-like	1.08593	2.12275	0.0017136	0.0235751	Up in MTAL_WT	2.168	0.746	0.936	1.493	2.71	3.342	2.607	5.358	1.735
Sult1c2	sulfotransferase family, cytosolic, 1C, member 2	1.35092	2.55074	1.67506e-18	3.11629e-16	Up in MTAL_WT	21.745	28.002	20.736	39.177	23.204	61.999	88.986	68.133	50.904
Sycn	syncollin	1.95502	3.87722	8.5191e-12	7.18506e-10	Up in MTAL_WT	3.685	7.209	6.299	6.403	3.217	20.113	25.361	22.035	16.544
Tlr2	toll-like receptor 2	1.51861	2.86515	2.83377e-08	1.41555e-06	Up in MTAL_WT	1.143	2.35	1.279	1.283	2.235	4.865	5.979	3.326	3.266
Tmem86a	transmembrane protein 86A	1.33584	2.52423	1.53862e-20	3.44385e-18	Up in MTAL_WT	62.669	118.709	72.29	107.715	83.317	194.312	265.3	216.673	188.839
Trac	T cell receptor alpha constant	1.97861	3.94114	2.67383e-10	1.84146e-08	Up in MTAL_WT	3.688	16.536	3.919	5.692	4.607	9.773	38.665	38.223	11.863
Tspan6	tetraspanin 6	1.05523	2.07805	6.7727e-10	4.21537e-08	Up in MTAL_WT	7.651	10.133	8.236	11.026	6.23	15.406	17.31	15.879	17.067
Wnt7b	wingless-type MMTV integration site family, member 7B	1.00146	2.00202	5.30263e-10	3.41872e-08	Up in MTAL_WT	15.41	16.489	13.399	23.343	22.463	39.463	47.974	31.679	26.176
Zfp939	zinc finger protein 939	1.14254	2.2077	0.00144716	0.0204164	Up in MTAL_WT	1.165	1.117	1.49	1.985	0.773	4.77	3.64	1.486	2.037

## Sheet: Table S5 cKO MTAL cKO CTAL
FeatureID	Gene Name	logFC	FC	PValue	FDR	Status	CTAL_KO_2	CTAL_KO_4	CTAL_KO_7	CTAL_KO_9	CTAL_KO_21	MTAL_KO_16	MTAL_KO_18	MTAL_KO_20
4930452B06Rik		-1.24932	-2.37729	1.36882e-05	0.000945826	Down in MTAL_KO	5.874	4.532	5.899	5.473	7.716	1.822	3.205	2.393
Adamts10	a disintegrin-like and metallopeptidase (reprolysin type) with thrombospondin type 1 motif, 10	-1.02937	-2.04113	0.000261714	0.00944923	Down in MTAL_KO	3.988	5.814	3.941	4.28	4.015	3.168	2.35	1.007
Aebp1	AE binding protein 1	-1.32335	-2.50246	2.97888e-21	3.25591e-18	Down in MTAL_KO	20.426	23.107	21.464	29.196	24.479	10.271	9.093	9.432
AI467606	expressed sequence AI467606	-1.44449	-2.72167	0.00147544	0.0294182	Down in MTAL_KO	2.223	1.916	6.895	2.744	4.856	1.081	1.403	0.84
AL954352.1		-1.88151	-3.68461	0.000112612	0.00492341	Down in MTAL_KO	4.824	8.651	8.822	6.475	5.643	3.074	1.406	0.774
B3gnt7	UDP-GlcNAc:betaGal beta-1,3-N-acetylglucosaminyltransferase 7	-1.16103	-2.23616	0.00208809	0.0368755	Down in MTAL_KO	7.768	3.717	3.463	4.171	7.087	1.274	3.247	2.446
BC064078	cDNA sequence BC064078	-1.13143	-2.19076	1.95082e-08	3.12729e-06	Down in MTAL_KO	12.822	13.991	14.553	20.317	17.605	7.968	7.371	6.343
Bsn	bassoon	-1.12421	-2.17982	0.00113071	0.025036	Down in MTAL_KO	0.497	0.448	0.778	0.545	1.002	0.2	0.329	0.502
C630043F03Rik	RIKEN cDNA C630043F03 gene	-1.68955	-3.22557	0.00102979	0.0235291	Down in MTAL_KO	1.165	4.146	1.186	2.474	2.117	0.793	0.593	0.649
Cadm2	cell adhesion molecule 2	-2.06015	-4.17029	0.000216973	0.00825526	Down in MTAL_KO	0.419	1.45	0.77	2.142	5.199	0.352	0.267	0.44
Capn6	calpain 6	-1.23647	-2.35622	0.00116757	0.025663	Down in MTAL_KO	6.422	3.299	7.092	5.588	2.34	1.536	2.951	1.899
Car8	carbonic anhydrase 8	-1.74583	-3.35387	1.40181e-08	2.3941e-06	Down in MTAL_KO	5.035	3.976	3.204	5.011	3.126	1.173	1.463	1.038
Cavin2	caveolae associated 2	-1.16043	-2.23524	3.23603e-11	9.0481e-09	Down in MTAL_KO	23.519	18.384	22.518	29.56	25.532	8.64	10.947	12.888
Cd300lg	CD300 molecule like family member G	-1.15689	-2.22976	2.09431e-05	0.00131832	Down in MTAL_KO	6.318	10.829	12.575	13.648	9.492	5.008	4.123	4.186
Cd36	CD36 molecule	-1.09438	-2.13521	1.33113e-07	1.73958e-05	Down in MTAL_KO	31.108	27.827	28.216	39.554	52.025	18.384	14.377	13.009
Cdh6	cadherin 6	-1.0682	-2.09682	3.74809e-08	5.36467e-06	Down in MTAL_KO	12.582	11.922	13.309	12.936	10.345	5.119	7.678	4.737
Chrna4	cholinergic receptor, nicotinic, alpha polypeptide 4	-1.04792	-2.06754	5.01164e-05	0.00265414	Down in MTAL_KO	3.028	3.408	3.659	3.374	2.32	1.541	2.055	2.18
Cntfr	ciliary neurotrophic factor receptor	-1.22047	-2.33022	1.62242e-06	0.000154813	Down in MTAL_KO	11.184	7.539	8.59	9.444	6.523	3.119	4.29	3.461
Col5a2	collagen, type V, alpha 2	-1.22974	-2.34525	2.00056e-12	6.50075e-10	Down in MTAL_KO	51.235	52.728	51.176	41.741	33.078	22.058	16.785	17.949
Cpeb1	cytoplasmic polyadenylation element binding protein 1	-1.26515	-2.40352	0.00102205	0.0235291	Down in MTAL_KO	2.499	7.223	3.258	5.055	3.331	2.548	1.917	1.334
Cpne4	copine IV	-1.04128	-2.05805	0.00155387	0.0303585	Down in MTAL_KO	1.777	8.59	2.469	3.194	3.162	1.4	1.102	1.153
Cxcl12	chemokine (C-X-C motif) ligand 12	-1.46004	-2.75116	1.4138e-08	2.3941e-06	Down in MTAL_KO	42.777	33.125	25.873	33.328	22.942	10.654	14.978	6.524
D430019H16Rik	RIKEN cDNA D430019H16 gene	-1.25889	-2.39311	5.14294e-05	0.00268842	Down in MTAL_KO	5.019	2.661	2.449	4.323	2.491	1.726	1.358	1.121
Dtx1	deltex 1, E3 ubiquitin ligase	-1.79683	-3.47456	1.26955e-06	0.000124096	Down in MTAL_KO	5.024	1.454	3.792	3.112	8.997	0.391	0.474	0.698
Dusp9	dual specificity phosphatase 9	-1.37896	-2.6008	1.38255e-10	3.39232e-08	Down in MTAL_KO	33.453	59.744	67.452	73.084	55.414	20.573	16.195	26.133
Esm1	endothelial cell-specific molecule 1	-1.13291	-2.193	0.00034663	0.0113557	Down in MTAL_KO	10.394	29.086	21.814	24.505	17.45	10.542	4.955	12.576
Etv1	ets variant 1	-1.17452	-2.25717	3.92975e-05	0.00218738	Down in MTAL_KO	3.222	7.911	4.956	4.567	6.955	3.776	2.43	1.744
Fgfbp1	fibroblast growth factor binding protein 1	-1.06421	-2.09103	6.70967e-06	0.000527257	Down in MTAL_KO	21.903	19.411	27.598	27.234	24.815	12.054	14.069	8.508
Gm11789	predicted gene 11789	-1.43021	-2.69486	5.28129e-07	5.52147e-05	Down in MTAL_KO	53.634	46.931	41.942	62.932	30.866	16.207	23.039	10.165
Gm11837	predicted gene 11837	-1.35383	-2.5559	0.00223831	0.0389453	Down in MTAL_KO	5.282	13.209	7.395	9.067	8.579	3.192	3.852	3.165
Gm13652	predicted gene 13652	-1.08199	-2.11696	0.00276999	0.0449441	Down in MTAL_KO	4.246	2.956	2.22	5.616	3.865	0.934	1.821	2.62
Gm14412	predicted gene 14412	-1.43671	-2.70704	0.00149796	0.029573	Down in MTAL_KO	3.102	11.858	7.269	6.288	4.68	2.259	3.251	1.642
Gm44120		-1.64519	-3.12788	1.53011e-20	1.53304e-17	Down in MTAL_KO	44.922	41.159	48.895	71.128	43.482	13.415	18.524	16.705
Gm44386		-1.08356	-2.11926	7.93532e-06	0.00059629	Down in MTAL_KO	54.945	75.585	45.294	80.084	63.552	31.331	34.411	23.121
Gm44421		-1.31085	-2.48087	0.000731788	0.0192523	Down in MTAL_KO	5.963	6.831	5.817	5.49	9.304	3.771	2.316	1.959
Gulp1	GULP, engulfment adaptor PTB domain containing 1	-1.11662	-2.16839	6.1519e-05	0.00313408	Down in MTAL_KO	4.871	4.975	5.291	8.849	8.38	2.565	3.144	4.027
Ica1	islet cell autoantigen 1	-1.29713	-2.4574	1.48022e-05	0.00099423	Down in MTAL_KO	7.922	9.706	7.285	7.659	11.45	2.022	4.512	8.162
Igfbp4	insulin-like growth factor binding protein 4	-1.03916	-2.05504	3.53826e-05	0.00199721	Down in MTAL_KO	41.557	24.968	39.726	42.861	28.427	10.237	24.039	14.778
Ildr2	immunoglobulin-like domain containing receptor 2	-1.43335	-2.70073	0.00028486	0.00989846	Down in MTAL_KO	1.896	1.596	2.411	1.967	1.489	0.546	0.953	0.343
Inmt	indolethylamine N-methyltransferase	-1.25368	-2.38449	2.2206e-06	0.000200739	Down in MTAL_KO	22.823	22.608	26.335	33.672	26.723	12.685	13.526	6.046
Ipcef1	interaction protein for cytohesin exchange factors 1	-1.44637	-2.72521	7.50054e-29	2.25448e-25	Down in MTAL_KO	16.286	21.954	17.472	24.627	17.596	6.52	7.136	7.431
Kctd12b	potassium channel tetramerisation domain containing 12b	-1.02158	-2.03015	0.000128648	0.00548488	Down in MTAL_KO	2.993	3.912	4.15	4.383	3.94	1.968	2.364	1.381
Klk1	kallikrein 1	-1.39174	-2.62394	2.0327e-19	1.62928e-16	Down in MTAL_KO	5223.22	3734.83	4356.46	6805.01	5154.68	1582.82	1924.99	2359.22
Klk1b11	kallikrein 1-related peptidase b11	-1.64994	-3.13821	5.17276e-09	9.87176e-07	Down in MTAL_KO	60.731	50.781	31.954	102.197	47.883	15.673	16.771	22.807
Klk1b5	kallikrein 1-related peptidase b5	-1.32271	-2.50136	6.96076e-08	9.61945e-06	Down in MTAL_KO	18.3	10.92	14.594	15.212	14.725	6.068	5.635	6.082
Lair1	leukocyte-associated Ig-like receptor 1	-1.60976	-3.05201	0.00111137	0.0247162	Down in MTAL_KO	1.908	3.783	1.839	1.663	2.394	0.56	1.444	0.273
Lingo1	leucine rich repeat and Ig domain containing 1	-1.52765	-2.88317	0.00183556	0.0341073	Down in MTAL_KO	11.43	2.287	5.067	3.947	1.825	1.523	2.942	1.689
Ly6g6g	lymphocyte antigen 6 complex, locus G6G	-1.99916	-3.99768	1.12421e-10	2.87584e-08	Down in MTAL_KO	16.134	12.766	9.319	18.136	16.157	3.727	4.904	2.044
Mkln1os	muskelin 1, intracellular mediator containing kelch motifs, opposite strand	-1.48278	-2.79487	0.00151569	0.0298739	Down in MTAL_KO	5.561	5.023	7.415	5.634	4.044	2.771	1.594	1.075
N4bp2l1	NEDD4 binding protein 2-like 1	-1.14772	-2.21563	0.000742265	0.0194428	Down in MTAL_KO	5.676	7.763	11.899	9.08	9.268	4.646	5.299	2.466
Npr3	natriuretic peptide receptor 3	-1.35817	-2.5636	1.68674e-05	0.00110216	Down in MTAL_KO	2.43	3.495	3.977	4.014	2.008	1.075	0.97	1.732
Nsg2	neuron specific gene family member 2	-1.30821	-2.47634	2.74616e-06	0.000244571	Down in MTAL_KO	10.619	9.756	14.34	14.529	21.363	6.498	5.576	4.619
Nt5c1a	5'-nucleotidase, cytosolic IA	-1.87859	-3.67715	9.06958e-06	0.000673108	Down in MTAL_KO	5.387	5.479	6.536	8.016	7.357	1.034	3.174	0.994
Oxgr1	oxoglutarate (alpha-ketoglutarate) receptor 1	-1.43114	-2.69659	8.36629e-05	0.00397933	Down in MTAL_KO	12.804	5.914	6.772	10.955	8.423	1.477	2.595	6.315
Pappa2	pappalysin 2	-2.8455	-7.18756	1.04673e-05	0.000761706	Down in MTAL_KO	1.749	0.536	1.118	0.473	0.36	0.123	0.222	0.091
Plaat3	phospholipase A and acyltransferase 3	-1.13819	-2.20104	8.95393e-05	0.0041405	Down in MTAL_KO	8.258	17.295	10.015	10.984	13.189	7.376	5.291	2.213
Ppp1r3b	protein phosphatase 1, regulatory subunit 3B	-1.57313	-2.97549	0.000374956	0.0119188	Down in MTAL_KO	0.958	0.72	1.032	1.458	1.15	0.446	0.321	0.298
Ren1	renin 1 structural	-1.42918	-2.69293	0.00117318	0.0256785	Down in MTAL_KO	32.479	14.756	7.542	14.484	6.549	5.561	8.067	3.304
Rps6ka5	ribosomal protein S6 kinase, polypeptide 5	-1.07207	-2.10245	0.000796978	0.0201861	Down in MTAL_KO	1.491	2.518	1.676	2.669	2.607	1.558	1.025	0.832
Serpinb1a	serine (or cysteine) peptidase inhibitor, clade B, member 1a	-1.26722	-2.40698	3.6285e-15	1.50432e-12	Down in MTAL_KO	43.076	33.084	36.272	37.045	37.901	11.67	12.884	22.31
Sfrp1	secreted frizzled-related protein 1	-1.57351	-2.97628	0.00019577	0.00761729	Down in MTAL_KO	97.638	188.493	158.077	220.626	319.046	52.013	48.624	94.007
Sh3pxd2b	SH3 and PX domains 2B	-1.17019	-2.25041	0.00117891	0.0256785	Down in MTAL_KO	1.083	0.794	0.964	1.428	2	0.488	0.691	0.461
Shd	src homology 2 domain-containing transforming protein D	-1.29128	-2.44746	5.80331e-07	6.01493e-05	Down in MTAL_KO	66.264	67.705	73.802	99.883	93.227	32.619	15.707	93.287
Slc1a1	solute carrier family 1 (neuronal/epithelial high affinity glutamate transporter, system Xag), member 1	-1.10834	-2.15597	1.12765e-09	2.42307e-07	Down in MTAL_KO	21.612	21.111	21.801	24.456	23.787	8.353	14.41	8.531
Slc6a14	solute carrier family 6 (neurotransmitter transporter), member 14	-1.81382	-3.51572	7.29794e-06	0.000555336	Down in MTAL_KO	2.895	4.415	2.246	3.819	3.748	1.062	1.362	0.443
Slc9a2	solute carrier family 9 (sodium/hydrogen exchanger), member 2	-1.15636	-2.22894	5.18351e-13	1.78061e-10	Down in MTAL_KO	20.664	22.323	25.456	28.331	24.08	12.018	8.079	10.719
Spc25	SPC25, NDC80 kinetochore complex component, homolog (S. cerevisiae)	-1.35642	-2.56049	7.26632e-06	0.000555336	Down in MTAL_KO	15.491	12.811	14.383	20.367	9.923	4.268	9.547	8.057
Sspn	sarcospan	-1.25675	-2.38957	0.000371107	0.0118665	Down in MTAL_KO	2.36	4.896	4.28	4.092	5.181	1.76	2.523	0.863
Sulf2	sulfatase 2	-1.16738	-2.24604	4.93927e-18	2.96924e-15	Down in MTAL_KO	60.93	42.358	52.815	59.392	49.399	18.85	21.177	21.014
Tgtp2	T cell specific GTPase 2	-1.39842	-2.63613	0.00227763	0.0394527	Down in MTAL_KO	1.217	2.93	2.143	2.272	6.98	1.207	0.555	1.135
Thsd4	thrombospondin, type I, domain containing 4	-1.07563	-2.10764	2.04672e-07	2.48563e-05	Down in MTAL_KO	23.456	15.272	19.218	24.521	37.166	7.12	16.202	12.601
Tmem117	transmembrane protein 117	-1.04307	-2.06061	8.47299e-05	0.00397933	Down in MTAL_KO	8.702	8.412	6.364	12.687	9.022	3.116	3.682	6.641
Tmem151a	transmembrane protein 151A	-1.11849	-2.1712	1.66794e-07	2.13337e-05	Down in MTAL_KO	13.424	8.81	11.251	10.877	9.271	3.804	6.143	4.422
Tmem52b	transmembrane protein 52B	-1.55607	-2.94051	8.37448e-28	2.01373e-24	Down in MTAL_KO	448.236	340.493	406.703	480.553	401.09	121.184	162.776	186.905
Uroc1	urocanase domain containing 1	-1.32699	-2.50879	2.93021e-07	3.42038e-05	Down in MTAL_KO	3.369	4.485	4.914	5.883	4.716	1.695	2.287	1.527
Vstm2a	V-set and transmembrane domain containing 2A	-1.69282	-3.23287	4.31884e-18	2.73292e-15	Down in MTAL_KO	46.257	31.379	36.225	47.015	65.65	13.098	15.187	14.334
Wdfy4	WD repeat and FYVE domain containing 4	-1.14999	-2.21913	0.000590017	0.0165742	Down in MTAL_KO	1.214	3.674	0.678	2.808	4.162	0.581	0.413	0.671
Zcchc12	zinc finger, CCHC domain containing 12	-1.00357	-2.00496	7.10816e-05	0.00351693	Down in MTAL_KO	6.276	6.997	6.34	6.982	4.593	2.521	3.315	3.385
1700073E17Rik	ribosomal protein L7 pseudogene	1.31087	2.48092	0.00178032	0.0333971	Up in MTAL_KO	7.777	9.014	6.306	8.428	7.858	34.24	10.581	12.357
3110082I17Rik	RIKEN cDNA 3110082I17 gene	1.23456	2.3531	0.00131556	0.0275556	Up in MTAL_KO	2.988	2.513	3.166	3.37	2.41	4.288	4.438	10.996
Acta1	actin alpha 1, skeletal muscle	1.07802	2.11114	0.000478741	0.0142058	Up in MTAL_KO	12.839	23.546	15.862	20.205	16.956	52.004	19.736	37.465
Actbl2	actin, beta-like 2	1.43324	2.70052	0.000216837	0.00825526	Up in MTAL_KO	1.661	2.143	1.678	2.013	2.094	7.953	2.334	5.144
Aif1	allograft inflammatory factor 1	1.34362	2.53787	0.000902961	0.0219226	Up in MTAL_KO	19.585	30.191	25.235	17.327	29.15	125.251	24.81	44.576
Ak4	adenylate kinase 4	2.23233	4.69891	0.000381536	0.0120084	Up in MTAL_KO	1.115	0.866	1.144	0.994	0.3	0.501	2.573	6.237
Aldh1a1	aldehyde dehydrogenase family 1, subfamily A1	1.07025	2.0998	0.000299743	0.0101803	Up in MTAL_KO	6.134	14.582	10.539	12.751	12.95	25.88	12.714	33.215
Alox5	arachidonate 5-lipoxygenase	1.3893	2.61951	0.00289504	0.046286	Up in MTAL_KO	1.41	4.448	3.242	1.854	4.139	22.453	3.751	8.368
Ankrd13d	ankyrin repeat domain 13 family, member D	1.03537	2.04964	0.00144926	0.0291379	Up in MTAL_KO	2.74	3.234	2.749	4.133	4.149	9.694	5.542	4.813
Ankrd33b	ankyrin repeat domain 33B	1.52416	2.8762	3.06477e-12	9.69677e-10	Up in MTAL_KO	1.281	1.517	1.347	1.929	2.306	4.508	4.675	5.022
Ano4	anoctamin 4	1.90938	3.75648	3.57075e-05	0.00200108	Up in MTAL_KO	0.879	1.226	1.514	0.992	0.709	2.963	1.366	4.235
Anp32b-ps1	Bacidic (leucine-rich) nuclear phosphoprotein 32 family, member B, pseudogene 1	1.48293	2.79515	0.00139318	0.0285914	Up in MTAL_KO	3.53	6.625	3.988	4.977	4.926	23.086	6.91	9.057
Anpep	alanyl (membrane) aminopeptidase	1.18294	2.27038	4.52021e-06	0.000377407	Up in MTAL_KO	5.639	10.984	6.58	6.013	10.433	18.987	21.845	14.363
Aoc1	amine oxidase, copper-containing 1	2.3941	5.25649	3.24741e-51	3.90436e-47	Up in MTAL_KO	8.41	7.481	8.69	7.87	8.537	39.815	55.996	57.944
Aqp1	aquaporin 1	2.19338	4.57375	6.05836e-16	3.16694e-13	Up in MTAL_KO	13.807	6.696	5.587	9.527	6.624	26.151	38.946	50.089
Arc	activity regulated cytoskeletal-associated protein	1.6512	3.14094	1.21877e-10	3.05277e-08	Up in MTAL_KO	9.557	20.829	19.322	15.235	13.493	50.137	63.092	27.402
Arhgef25	Rho guanine nucleotide exchange factor (GEF) 25	1.30302	2.46745	0.00213615	0.037627	Up in MTAL_KO	0.695	1.497	1.913	1.242	1.026	5.362	3.201	6.866
Atf3	activating transcription factor 3	1.69984	3.24864	6.67403e-11	1.74439e-08	Up in MTAL_KO	25.489	33.539	20.812	24.886	20.556	73.142	108.725	30.139
Bst1	bone marrow stromal cell antigen 1	1.85897	3.62749	1.84112e-05	0.00117743	Up in MTAL_KO	0.445	0.624	0.371	1.101	1.15	3.616	2.234	4.18
Btg2	BTG anti-proliferation factor 2	1.07755	2.11045	0.0012272	0.026442	Up in MTAL_KO	31.324	58.141	44.142	42.008	82.178	101.451	103.104	120.176
Ccdc88c	coiled-coil domain containing 88C	1.40568	2.64943	0.000258074	0.00940563	Up in MTAL_KO	0.631	0.907	0.565	0.837	1.327	2.024	1.437	1.607
Ccn1	cellular communication network factor 1	1.19799	2.29421	5.60493e-14	2.10588e-11	Up in MTAL_KO	31.244	31.576	21.728	29.855	24.016	68.931	61.452	55.21
Cd37	CD37 antigen	1.41052	2.65833	0.00021227	0.00812778	Up in MTAL_KO	10.09	15.467	9.716	11.565	11.465	58.459	13.814	20.422
Cdkn2b	cyclin dependent kinase inhibitor 2B	1.37292	2.58994	1.37604e-07	1.77894e-05	Up in MTAL_KO	5.66	9.894	4.907	6.777	6.057	14.92	16.882	16.816
Cebpb	CCAAT/enhancer binding protein (C/EBP), beta	1.20589	2.3068	0.000244645	0.00905036	Up in MTAL_KO	23.285	28.018	20.227	28.643	41.426	73.537	43.169	45.699
Cldn1	claudin 1	1.67033	3.18287	9.87371e-09	1.74576e-06	Up in MTAL_KO	1.149	2.628	1.944	2.256	2.366	6.998	5.392	7.242
Col4a6	collagen, type IV, alpha 6	1.47642	2.78258	2.43267e-05	0.00148467	Up in MTAL_KO	0.354	0.576	0.477	0.523	0.727	0.991	2.091	3.632
Coro1a	coronin, actin binding protein 1A	1.17028	2.25055	0.00100314	0.0232385	Up in MTAL_KO	13.864	18.661	14.388	11.823	14.539	70.028	13.275	28.494
Cryab	crystallin, alpha B	1.38486	2.61147	3.71735e-10	8.59495e-08	Up in MTAL_KO	62.957	52.254	44.786	53.551	28.624	125.731	161.328	94.698
Csf3r	colony stimulating factor 3 receptor (granulocyte)	1.45723	2.74581	0.000951906	0.0227079	Up in MTAL_KO	1.248	5.281	3.213	1.434	4.267	20.7	4.681	9.556
Ctxn1	cortexin 1	1.30968	2.47887	0.000631844	0.0172651	Up in MTAL_KO	8.831	6.418	4.285	6.692	4.825	5.94	16.078	21.788
Dab1	disabled 1	1.46354	2.75783	0.00184659	0.0341073	Up in MTAL_KO	1.397	1.134	1.873	1.71	0.605	1.928	4.372	2.972
Dcdc2a	doublecortin domain containing 2a	1.30251	2.46657	6.3079e-08	8.92234e-06	Up in MTAL_KO	9.078	17.702	10.985	15.555	29.981	52.31	42.478	30.055
Dleu2	deleted in lymphocytic leukemia, 2	1.04346	2.06117	0.00206768	0.0367204	Up in MTAL_KO	5.661	7.339	4.053	6.741	7.859	6.957	9.757	14.682
Dusp1	dual specificity phosphatase 1	1.20888	2.31158	0.000147048	0.00609641	Up in MTAL_KO	47.845	118.571	114.083	86.804	125.547	249.637	170.539	237.776
Eef2-ps2	eukaryotic translation elongation factor 2, pseudogene 2	1.26209	2.39843	0.000180853	0.00713902	Up in MTAL_KO	12.165	19.723	13.242	18.772	17.046	64.167	16.451	31.342
Efemp2	epidermal growth factor-containing fibulin-like extracellular matrix protein 2	1.35017	2.54941	4.27025e-07	4.66738e-05	Up in MTAL_KO	6.572	4.983	5.748	6.446	10.455	23.78	12.636	23.554
Egr1	early growth response 1	1.35987	2.56661	2.71109e-15	1.20669e-12	Up in MTAL_KO	58.847	111.168	100.316	88.736	68.49	200.21	202.474	232.179
Elf4	E74-like factor 4 (ets domain transcription factor)	1.05793	2.08195	0.00047971	0.0142058	Up in MTAL_KO	1.134	1.35	2.266	1.525	1.158	3.275	1.51	3.649
F2r	coagulation factor II (thrombin) receptor	1.58891	3.00823	0.00130112	0.0273486	Up in MTAL_KO	11.247	7.347	5.578	6.692	5.541	10.545	40.717	15.431
Fabp3-ps1	fatty acid binding protein 3, muscle and heart, pseudogene 1	1.26646	2.40571	0.000813843	0.0204704	Up in MTAL_KO	17.83	13.772	16.988	29.221	27.627	42.893	30.681	76.711
Fam171a2	family with sequence similarity 171, member A2	1.86295	3.63751	3.20366e-06	0.000277105	Up in MTAL_KO	1.851	2.643	1.764	1.712	1.094	2.12	4.696	8.001
Fam187b	family with sequence similarity 187, member B	1.16022	2.23491	0.0010881	0.0244946	Up in MTAL_KO	6.455	6.945	10.088	9.082	8.731	29.879	9.458	14.56
Fam43a	family with sequence similarity 43, member A	1.29204	2.44874	9.56666e-14	3.38294e-11	Up in MTAL_KO	23.928	41.192	36.244	31.865	25.668	77.607	75.078	64.583
Fancg	Fanconi anemia, complementation group G	1.69016	3.22692	0.000220143	0.00828781	Up in MTAL_KO	1.745	3.097	3.539	2.579	4.501	69.26	3.401	20.243
Fcna	ficolin A	1.48363	2.79651	0.000268094	0.00956	Up in MTAL_KO	4.358	8.946	5.742	7.111	5.795	30.351	6.82	12.962
Fcnb	ficolin B	1.60453	3.04096	0.000647442	0.017532	Up in MTAL_KO	2.808	5.347	3.381	4.872	3.958	23.388	4.699	7.686
Fgr	FGR proto-oncogene, Src family tyrosine kinase	1.25221	2.38206	0.000126029	0.00543101	Up in MTAL_KO	5.272	5.173	3.516	3.461	6.163	19.742	5.979	9.68
Fos	FBJ osteosarcoma oncogene	1.78977	3.45761	3.29958e-33	1.32236e-29	Up in MTAL_KO	107.905	196.813	178.377	173.021	157.407	408.313	547.002	650.979
Fosb	FBJ osteosarcoma oncogene B	1.71393	3.28054	5.46435e-20	5.05368e-17	Up in MTAL_KO	12.753	19.286	17.887	15.46	16.969	54.574	72.599	44.372
Fosl2	fos-like antigen 2	1.31371	2.48579	1.68186e-09	3.54754e-07	Up in MTAL_KO	3.779	8.125	5.012	5.609	7.052	13.21	11.219	7.142
Frzb	frizzled-related protein	1.52328	2.87444	9.4327e-05	0.00431214	Up in MTAL_KO	0.984	1.887	1.812	0.932	3.032	4.52	2.295	4.128
Fst	follistatin	2.87021	7.31173	1.7678e-05	0.00113659	Up in MTAL_KO	2.419	0.619	0.353	0.504	0.421	8.219	3.045	11.343
Ftl1-ps2	ferritin light polypeptide, pseudogene 2	1.49712	2.82278	8.60226e-05	0.00399864	Up in MTAL_KO	18.185	28.171	17.841	23.136	20.338	103.687	25.654	41.88
Ftl2-ps	ferritin light polypeptide 2, pseudogene	1.83848	3.57634	0.000229478	0.00854185	Up in MTAL_KO	4.517	5.215	4.973	9.106	7.73	38.63	8.406	15.196
Fyb	FYN binding protein	2.00806	4.02241	8.34855e-05	0.00397933	Up in MTAL_KO	7.824	7.541	12.816	5.687	7.915	22.316	9.121	117.046
Gadd45b	growth arrest and DNA-damage-inducible 45 beta	1.28901	2.4436	3.33942e-05	0.00189386	Up in MTAL_KO	6.325	12.663	9.552	9.188	14.746	18.658	25.512	27.485
Gdf15	growth differentiation factor 15	1.83229	3.56102	2.30556e-05	0.00141427	Up in MTAL_KO	9.571	7.751	2.382	2.963	4.158	10.999	23.397	19.154
Gm10263	40S ribosomal protein S28 pseudogene	1.48925	2.80743	0.000809031	0.0204034	Up in MTAL_KO	32.525	60.126	63.206	52.136	74.448	172.087	40.532	240.232
Gm11263	ribosomal protein S6 pseudogene	1.34733	2.54441	0.000602296	0.0168751	Up in MTAL_KO	15.809	21.615	12.441	16.664	13.614	73.048	16.789	29.044
Gm11478	predicted gene 11478	1.40215	2.64295	0.00026475	0.00950174	Up in MTAL_KO	13.261	20.08	12.186	17.642	16.244	69.573	17.974	32.656
Gm11517	ubiquitin A-52 residue ribosomal protein fusion product 1 pseudogene	1.2718	2.41462	0.00155418	0.0303585	Up in MTAL_KO	27.104	42.932	27.198	34.607	32.01	140.231	32.074	56.097
Gm11605	PRELI domain containing 1 pseudogene	1.41614	2.6687	0.00102996	0.0235291	Up in MTAL_KO	6.503	8.592	4.816	8.536	10.445	31.019	8.643	20.917
Gm11687	ribosomal protein S2 pseudogene	1.26124	2.39702	5.03323e-05	0.00265414	Up in MTAL_KO	26.221	36.258	23.446	32.696	32.087	107.176	30.647	67.173
Gm11942	ribosomal protein, large, P1 pseudogene	1.42358	2.68251	0.000303666	0.0102844	Up in MTAL_KO	43.86	45.662	22.468	47.295	39.176	169.139	42.693	81.852
Gm11996	glyceraldehyde-3-phosphate dehydrogenase pseudogene	1.19854	2.29507	0.0023377	0.0399235	Up in MTAL_KO	3.852	5.458	3.973	5.533	3.875	14.379	5.327	10.923
Gm12005	predicted gene 12005	1.30549	2.47168	0.00190766	0.0346104	Up in MTAL_KO	10.734	16.342	11.038	15.005	13.674	51.506	18.412	26.647
Gm12009	eukaryotic translation elongation factor pseudogene	1.41377	2.66432	0.00117759	0.0256785	Up in MTAL_KO	2.971	4.691	2.686	4.612	3.61	15.555	4.056	8.875
Gm12017	glyceraldehyde-3-phosphate dehydrogenase pseudogene	1.35515	2.55824	0.00199469	0.0357116	Up in MTAL_KO	4.66	5.569	3.166	4.546	4.121	18.88	4.749	9.13
Gm12165	predicted gene 12165	1.738	3.33572	0.000291504	0.00998778	Up in MTAL_KO	22.598	28.899	14.081	24.157	19.972	136.854	23.037	46.169
Gm12461	eukaryotic translation elongation factor 1 gamma pseudogene	1.20674	2.30816	0.00019293	0.00757201	Up in MTAL_KO	13.734	16.372	14.371	15.705	15.551	57.422	15.835	29.663
Gm12482	nascent polypeptide-associated complex alpha polypeptide pseudogene	1.30244	2.46646	0.00120882	0.0262293	Up in MTAL_KO	11.129	18.466	12.476	14.753	14.083	61.079	15.013	26.609
Gm12593		1.37307	2.59021	0.000482832	0.0142604	Up in MTAL_KO	7.844	11.251	7.105	9.278	10.29	39.775	11.846	17.796
Gm12696	predicted gene 12696	1.18031	2.26626	0.00039886	0.0124236	Up in MTAL_KO	4.816	6.304	4.446	6.423	7.175	15.164	8.501	15.762
Gm13216	ribosomal protein L19 pseudogene	1.58511	3.00031	0.000344697	0.0113501	Up in MTAL_KO	8.954	11.362	9.121	11.887	11.475	58.202	12.218	20.234
Gm13408	ribosomal protein S3A pseudogene	1.16802	2.24703	0.000757851	0.0195986	Up in MTAL_KO	19.29	27.167	12.173	18.695	16.866	64.987	20.579	39.543
Gm13461	RAN, member RAS oncogene family, pseudogene	1.76993	3.41038	0.00305294	0.0482967	Up in MTAL_KO	7.372	5.743	2.607	4.735	9.993	10.541	5.49	46.813
Gm13641	60S ribosomal protein L21 pseudogene	1.28832	2.44244	0.00276014	0.0448448	Up in MTAL_KO	10.472	17.957	12.461	15.295	15.884	60.686	15.593	25.908
Gm14034	ribosomal protein S9 pseudogene	1.47331	2.77659	4.14108e-05	0.00229439	Up in MTAL_KO	23.557	34.955	26.708	31.727	30.077	140.178	34.249	62.686
Gm14173	ribosomal protein L37a pseudogene	1.42697	2.68882	0.000103904	0.00462679	Up in MTAL_KO	47.84	67.768	44.007	63.035	40.239	228.895	71.453	102.71
Gm15066	eukaryotic translation elongation factor pseudogene	1.3604	2.56757	0.000888529	0.0216689	Up in MTAL_KO	1.825	2.927	1.851	2.339	2.461	9.661	2.28	5.192
Gm15653	40S ribosomal protein S2 pseudogene	1.31676	2.49105	0.00128493	0.0271985	Up in MTAL_KO	4.856	5.604	4.284	4.759	5.089	19.395	5.799	10.411
Gm15710	ribosomal protein L13 pseudogene	1.46629	2.7631	0.000327845	0.0109188	Up in MTAL_KO	17.392	26.253	7.728	16.957	20.471	69.719	20.543	44.147
Gm15896	predicted gene 15896	1.19201	2.28471	0.000407462	0.0126587	Up in MTAL_KO	58.031	94.004	55.552	71.619	69.123	269.882	73.657	120.238
Gm16385	actin-like 8	1.22489	2.33737	8.4416e-05	0.00397933	Up in MTAL_KO	22.663	40.202	26.813	36.362	35.31	119.595	34.261	63.614
Gm16409	ribosomal protein S6 pseudogene	1.35913	2.56531	5.23912e-05	0.00272684	Up in MTAL_KO	19.384	24.187	20.306	22.708	21.828	78.165	20.532	65.416
Gm16570	40S ribosomal protein S23 pseudogene	1.43363	2.70125	0.00169289	0.0320025	Up in MTAL_KO	9.974	14.482	9.929	16.556	12.929	59.771	13.731	24.476
Gm17511	ribosomal protein, large, P1 pseudogene	1.44798	2.72825	2.79785e-05	0.00163294	Up in MTAL_KO	51.809	68.152	54.459	64.983	59.457	248.635	65.499	132.757
Gm18014	ribosomal protein S2 pseudogene	1.387	2.61534	0.000162651	0.006629	Up in MTAL_KO	18.115	26.274	15.929	21.846	22.91	95.109	20.955	44.176
Gm18074	predicted gene, 18074	1.25285	2.38312	0.00155952	0.0303891	Up in MTAL_KO	13.725	22.826	15.488	19.659	19.284	73.499	16.558	37.751
Gm18119	ribosomal protein L15 pseudogene	1.33537	2.5234	0.000194881	0.00760732	Up in MTAL_KO	23.273	28.68	19.906	27.096	27.882	110.968	29.085	45.191
Gm19688	predicted gene, 19688	1.34576	2.54165	0.00144547	0.0291379	Up in MTAL_KO	18.764	30.185	18.915	25.769	22.049	104.793	23.417	42.264
Gm20762	predicted gene, 20762	1.37609	2.59564	0.00230062	0.0396279	Up in MTAL_KO	198.062	287.924	231.866	263.163	244.053	1050.97	266.33	477.755
Gm2115	predicted gene 2115	1.31487	2.4878	0.000392317	0.0122736	Up in MTAL_KO	7.668	11.536	15.77	9.011	6.01	20.057	20.65	40.448
Gm2225	predicted gene 2225	1.194	2.28786	0.00233493	0.0399235	Up in MTAL_KO	19.135	34.269	16.765	29.743	23.76	61.867	24.408	79.136
Gm28344		1.32909	2.51244	0.000579179	0.0163079	Up in MTAL_KO	57.154	84.359	51.633	70.775	65.647	287.545	72.76	118.557
Gm33312	predicted gene, 33312	1.15805	2.23156	0.00149233	0.0295103	Up in MTAL_KO	51.123	63.512	51.072	58.866	68.878	223.516	60.63	95.903
Gm3617	ribosomal protein L17 pseudogene	1.28687	2.43998	0.000123894	0.00537514	Up in MTAL_KO	27.072	39.722	23.958	36.532	29.368	123.17	37.099	62.618
Gm3788	thymosin, beta 10 pseudogene	1.45279	2.73737	0.000221221	0.00828781	Up in MTAL_KO	229.702	429.326	385.036	388.584	412.027	1601.81	420.965	756.334
Gm3933	predicted gene 3933	1.58947	3.00938	4.23162e-05	0.00233379	Up in MTAL_KO	28.502	38.16	28.116	31.875	30.254	168.09	37.839	69.386
Gm41041	predicted gene, 41041	1.48473	2.79866	5.7007e-05	0.00294161	Up in MTAL_KO	15.618	21.027	16.716	20.398	20.264	91.983	20.026	40.614
Gm42793		2.23679	4.71349	3.04276e-08	4.46135e-06	Up in MTAL_KO	2.359	5.883	6.551	3.316	4.284	10.877	18.81	35.8
Gm43042		1.5935	3.01781	3.71054e-06	0.000314167	Up in MTAL_KO	1.941	2.35	3.168	2.022	4.049	6.885	7.102	10.76
Gm43110		1.6349	3.10566	0.00027521	0.00973193	Up in MTAL_KO	38.925	35.432	43.727	46.35	31.309	68.84	56.025	205.267
Gm4321	ribosomal protein S19 pseudogene	1.39771	2.63484	0.000560498	0.0160068	Up in MTAL_KO	10.968	14.372	11.441	15.437	12.853	51.179	14.818	33.808
Gm4613	60S ribosomal protein L37a pseudogene	1.67519	3.19361	0.000108312	0.00477011	Up in MTAL_KO	15.738	22.294	12.921	18.559	20.301	88.643	32.593	43.296
Gm46317	predicted gene, 46317	1.21049	2.31416	0.00111216	0.0247162	Up in MTAL_KO	41.382	57.851	37.446	49.21	48.9	187.445	45.507	84.105
Gm46369	40S ribosomal protein S25 pseudogene	1.34814	2.54583	0.00123539	0.0265234	Up in MTAL_KO	13.068	16.343	11.778	17.117	19.112	61.198	17.8	36.466
Gm47692	predicted gene, 47692	1.24038	2.36261	0.000564978	0.0160965	Up in MTAL_KO	4.41	8.554	5.916	7.761	6.459	23.037	8.249	14.263
Gm4833	ribosomal protein S4, X-linked pseudogene	1.2713	2.41379	0.000262745	0.00945804	Up in MTAL_KO	14.749	22.896	16.356	20.833	18.494	73.944	19.735	38.498
Gm48380		1.26592	2.4048	0.00148526	0.0295103	Up in MTAL_KO	28.964	44.109	25.098	32.506	32.527	128.177	29.39	72.909
Gm49138		1.45716	2.74567	0.00182352	0.0339384	Up in MTAL_KO	233.495	395.237	297.519	310.753	325.763	1348.57	293.651	774.251
Gm49485		1.30152	2.46488	0.00291399	0.0464177	Up in MTAL_KO	11.43	19.352	12.563	15.61	17.326	63.271	17.349	28.676
Gm50174		1.19105	2.28319	4.88634e-05	0.00261104	Up in MTAL_KO	508.125	607.765	462.714	576.554	509.175	1858.77	614.491	894.215
Gm50200		1.10792	2.15535	0.000353154	0.0114756	Up in MTAL_KO	176.032	236.952	146.643	184.218	185.332	609.159	193.554	363.051
Gm5270	glyceraldehyde-3-phosphate dehydrogenase pseudogene	1.41939	2.67473	0.000319882	0.0107129	Up in MTAL_KO	5.607	8.359	5.708	6.666	6.69	29.251	7.55	14.784
Gm5305	40S ribosomal protein S6 pseudogene	1.05742	2.0812	0.00231002	0.0396763	Up in MTAL_KO	23.02	26.992	22.939	23.817	25.928	87.123	22.798	39.833
Gm5335	glyceraldehyde-3-phosphate dehydrogenase pseudogene	1.06024	2.08528	0.00166374	0.0315591	Up in MTAL_KO	12.409	14.351	12.199	12.785	12.319	40.968	11.559	26.14
Gm5370	predicted gene 5370	1.28967	2.44472	0.000624001	0.0171679	Up in MTAL_KO	17.081	26.91	21.901	24.364	24.344	96.372	24.266	39.685
Gm5513	eukaryotic translation initiation factor 4A1 pseudogene	1.19268	2.28576	0.00237699	0.0404795	Up in MTAL_KO	2.68	3.683	2.58	3.243	3.614	10.372	4.115	7.025
Gm5525	eukaryotic translation elongation factor 1 gamma pseudogene	1.22518	2.33784	0.000848944	0.0210451	Up in MTAL_KO	7.66	12.251	7.545	9.566	8.487	34.291	8.337	19.401
Gm5637	predicted pseudogene 5637	1.32516	2.50561	0.00123451	0.0265234	Up in MTAL_KO	4.907	8.519	5.786	7.682	8.143	29.073	6.571	13.982
Gm5643	heterogeneous nuclear ribonucleoprotein A1 pseudogene	1.09424	2.135	0.00250143	0.0422991	Up in MTAL_KO	7.639	12.127	9.548	10.332	11.956	35.067	10.507	19.268
Gm5682	predicted gene 5682	1.76971	3.40986	0.000290403	0.00998778	Up in MTAL_KO	5.607	10.598	5.811	8.718	7.058	47.295	11.187	16.073
Gm5835	ribosomal protein L4 pseudogene	1.0356	2.04997	0.00115425	0.0255102	Up in MTAL_KO	15.369	18.593	19.292	17.563	16.698	58.169	16.237	31.615
Gm5845	ribosomal protein L7A pseudogene	1.3234	2.50255	0.00110074	0.0246234	Up in MTAL_KO	5.574	7.53	5.63	7.777	8.47	28.314	8.042	14.547
Gm5879	60S ribosomal protein L3 related	1.29076	2.44657	0.000172889	0.0068993	Up in MTAL_KO	8.003	11.613	7.482	12.283	12.837	38.935	11.623	24.351
Gm5915	myosin light polypeptide 6-like	1.34052	2.53243	0.000687641	0.0184132	Up in MTAL_KO	18.628	30.13	21.961	29.309	27.198	110.748	26.542	47.205
Gm6170	eukaryotic translation elongation factor 1 alpha 1 pseudogene	1.24612	2.37203	2.58999e-05	0.001538	Up in MTAL_KO	20.158	31.704	21.582	28.64	23.989	94.312	28.027	53.616
Gm6192	eukaryotic translation elongation factor 1 alpha 1 pseudogene	1.15454	2.22613	0.00183832	0.0341073	Up in MTAL_KO	6.183	6.538	4.274	6.217	6.015	19.748	5.578	13.48
Gm6204	ribosomal protein S14 pseudogene	1.22652	2.34002	0.000508138	0.0148285	Up in MTAL_KO	23.353	29.043	23.801	27.57	22.629	81.059	23.957	62.952
Gm6341	ribosomal protein L27 pseudogene	1.30215	2.46596	0.00034034	0.0112725	Up in MTAL_KO	19.027	25.095	22.636	27.847	23.388	93.379	30.551	44.676
Gm6392	eukaryotic translation elongation factor 1 alpha 1 pseudogene	1.22445	2.33666	0.00202098	0.0361043	Up in MTAL_KO	47.3	72.294	51.036	65.098	65.187	222.68	67.653	123.599
Gm6394	ribosomal protein S11 pseudogene	1.28991	2.44513	0.000271897	0.00964312	Up in MTAL_KO	39.137	54.636	39.863	50.492	49.774	202.888	52.379	76.276
Gm6560	pyruvate kinase, muscle pseudogene	1.00629	2.00874	0.000705464	0.0187236	Up in MTAL_KO	5.797	7.55	6.005	6.907	7.443	16.364	7.11	15.849
Gm6789	eukaryotic translation elongation factor 1 alpha 1 pseudogene	1.25366	2.38446	0.00253025	0.042564	Up in MTAL_KO	99.265	156.405	108.32	136.459	130.807	483.463	131.742	269.378
Gm6807	ribosomal protein L6 pseudogene	1.46176	2.75445	1.40048e-05	0.000956701	Up in MTAL_KO	15.877	17.722	13.828	17.702	17.295	64.67	16.989	50.391
Gm6900	eukaryotic translation initiation factor 1 pseudogene	1.5342	2.89627	0.000459858	0.0139971	Up in MTAL_KO	20.203	35.78	19.115	22.888	20.353	114.468	27.178	56.867
Gm7030	predicted gene 7030	2.62003	6.14762	0.00185409	0.0341375	Up in MTAL_KO	1.56	9.791	9.525	6.505	3.762	75.855	8.836	22.11
Gm7059	predicted gene 7059	1.26909	2.4101	0.000465195	0.0140176	Up in MTAL_KO	20.149	26.313	16.883	21.712	24.282	92.016	21.523	41.026
Gm7065	ribosomal protein L23a pseudogene	1.12199	2.17647	0.000873028	0.0213776	Up in MTAL_KO	26.725	42.678	27.832	34.882	38.325	116.689	37.955	61.799
Gm7299	ribosomal protein L17 pseudogene	1.21768	2.32573	0.00256394	0.0428502	Up in MTAL_KO	11.985	15.574	8.631	14.4	14.226	50.045	13.796	24.164
Gm7434	predicted gene 7434	1.28649	2.43934	0.00127602	0.0271052	Up in MTAL_KO	29.446	47.68	35.403	39.075	39.393	163.517	32.761	73.465
Gm7516	ribosomal protein SA pseudogene	1.3619	2.57023	0.00122677	0.026442	Up in MTAL_KO	5.726	8.506	5.088	7.212	5.999	27.643	8.152	13.032
Gm7558	ribosomal protein L3 pseudogene	1.18424	2.27244	0.00271394	0.0444987	Up in MTAL_KO	8.331	13.403	6.993	10.135	11.682	39.337	8.667	19.167
Gm7621	predicted gene 7621	1.30279	2.46706	0.000500906	0.014653	Up in MTAL_KO	9.425	11.282	9.273	11.543	11.354	43.165	10.586	22.824
Gm7695	ribosomal protein L10A pseudogene	1.24294	2.36681	0.00258358	0.0430824	Up in MTAL_KO	10.074	14.201	8.782	13.148	11.986	47.434	11.39	21.341
Gm8292	predicted gene 8292	1.24655	2.37274	0.000256307	0.00939505	Up in MTAL_KO	62.506	83.694	57.577	75.355	75.348	290.564	78.565	123.956
Gm8318	glyceraldehyde-3-phosphate dehydrogenase pseudogene	1.13075	2.18972	0.00220497	0.0385325	Up in MTAL_KO	5.121	6.623	5.324	6.572	5.802	18.253	6.64	12.862
Gm8513	glyceraldehyde-3-phosphate dehydrogenase pseudogene	1.12655	2.18337	0.0013855	0.0285237	Up in MTAL_KO	13.401	19.953	14.534	16.373	17.808	58.532	14.145	32.568
Gm8534	predicted gene 8534	1.41207	2.66118	0.000990681	0.0231465	Up in MTAL_KO	5.35	6.618	5.234	6.337	6.057	26.554	7.13	13.05
Gm8730	ribosomal protein, large, P0 pseudogene	1.02826	2.03957	0.000224313	0.00837552	Up in MTAL_KO	34.42	41.361	26.568	33.128	33.893	97.905	34.848	63.336
Gm8795	40S ribosomal protein S13-like	1.18147	2.26808	0.00232783	0.0398683	Up in MTAL_KO	22.601	28.686	21.01	26.445	30.287	97.334	24.07	48.846
Gm8797	ubiquitin B pseudogene	1.48182	2.79301	0.00029688	0.0101116	Up in MTAL_KO	12.983	19.804	13.269	12.786	11.056	43.58	14.792	56.873
Gm8810	predicted gene 8810	1.53691	2.90171	0.000605017	0.0168765	Up in MTAL_KO	4.172	10.097	5.4	7.295	7.241	33.606	9.068	13.809
Gm8864	glyceraldehyde-3-phosphate dehydrogenase pseudogene	1.16197	2.23763	0.00160878	0.0308984	Up in MTAL_KO	6.105	8.651	7.958	8.539	8.355	27.981	8.027	15.884
Gm8960	ribosomal protein S3A pseudogene	1.20758	2.30949	0.00275638	0.0448444	Up in MTAL_KO	7.16	7.651	7.189	7.483	9.066	28.739	7.836	16.173
Gm9276	eukaryotic translation elongation factor 1 gamma pseudogene	1.35202	2.55269	0.00103134	0.0235291	Up in MTAL_KO	4.341	5.146	4.21	5.289	4.81	21.281	4.628	9.658
Gm9294	ribosomal protein S4, X-linked pseudogene	1.33735	2.52687	0.000218948	0.00827804	Up in MTAL_KO	11.825	31.285	22.222	27.179	30.595	98.177	28.869	55.07
Gm9521	eukaryotic translation elongation factor 1 alpha 1 pseudogene	1.31897	2.49487	0.00144837	0.0291379	Up in MTAL_KO	3.508	5.123	3.048	4.145	4.728	16.555	3.885	10.004
Gm9644	predicted gene 9644	1.38314	2.60836	6.25114e-05	0.0031712	Up in MTAL_KO	10.203	14.67	10.837	13.145	13.749	53.543	13.615	28.477
Gmfg-ps	glia maturation factor, gamma, pseudogene	1.42829	2.69128	0.000617259	0.0170605	Up in MTAL_KO	15.626	19.135	14.228	16.697	17.956	68.431	15.79	47.126
Gng2	guanine nucleotide binding protein (G protein), gamma 2	1.72461	3.30491	0.000367449	0.0117963	Up in MTAL_KO	1.305	1.17	3.984	1.688	0.874	3.205	3.018	10.898
H1f10	H1.10 linker histone	1.20647	2.30772	0.00216005	0.0379128	Up in MTAL_KO	7.704	10.942	5.583	9.088	7.151	26.871	8.58	11.526
H1f2	H1.2 linker histone, cluster member	1.52355	2.87497	2.23124e-21	2.68262e-18	Up in MTAL_KO	24.112	26.13	26.003	24.374	24.01	81.145	64.159	60.022
H2-Eb2	histocompatibility 2, class II antigen E beta2	1.46127	2.7535	0.000960558	0.0228237	Up in MTAL_KO	1.044	1.323	1.052	1.539	1.561	6.233	1.548	2.807
H2-M3	histocompatibility 2, M region locus 3	1.29407	2.4522	0.000797504	0.0201861	Up in MTAL_KO	6.361	8.689	7.548	8.683	10.183	36.234	8.039	15.332
H2-Q5	histocompatibility 2, Q region locus 5	1.35273	2.55396	0.000809483	0.0204034	Up in MTAL_KO	7.516	23.859	9.48	12.325	13.385	49.603	11.326	21.133
H2-T3	histocompatibility 2, T region locus 3	1.53122	2.89031	0.00055765	0.0159634	Up in MTAL_KO	10.703	20.988	11.265	17.8	18.829	88.25	15.753	29.623
H3f3a-ps1	H3.3 histone A, pseudogene 1	1.35118	2.5512	0.00137292	0.0283132	Up in MTAL_KO	11.256	21.916	15.471	21.178	20.602	70.632	18.481	44.553
Has3	hyaluronan synthase 3	2.13844	4.40284	0.000166112	0.00672259	Up in MTAL_KO	0.193	0.963	0.668	0.832	0.903	1.665	0.972	6.793
Hbegf	heparin-binding EGF-like growth factor	1.40147	2.6417	1.28386e-14	5.14528e-12	Up in MTAL_KO	13.364	14.599	14.217	12.996	16.757	34.195	55.87	50.883
Hebp2	heme binding protein 2	1.68818	3.22249	4.45568e-05	0.00244615	Up in MTAL_KO	3.407	1.747	4.523	5.048	2.874	7.516	4.786	31.619
Hoxa10	homeobox A10	1.29218	2.44898	7.52316e-05	0.00369188	Up in MTAL_KO	6.669	5.745	6.723	7.378	2.968	10.693	10.668	25.244
Hspa1a	heat shock protein 1A	1.34398	2.5385	1.64462e-19	1.41238e-16	Up in MTAL_KO	35.915	46.419	37.613	40.598	40.587	76.894	91.647	117.098
Hspa1b	heat shock protein 1B	1.10532	2.15147	1.41657e-10	3.40628e-08	Up in MTAL_KO	64.54	79.414	61.983	57.881	84.933	129.793	138.201	151.269
Hspb2	heat shock protein 2	1.49904	2.82654	0.000915869	0.0220671	Up in MTAL_KO	5.275	6.482	6.553	5.676	7.109	9.012	11.031	29.58
Htr1b	5-hydroxytryptamine (serotonin) receptor 1B	1.21689	2.32446	1.01192e-11	3.11955e-09	Up in MTAL_KO	4.177	4.907	6.079	4.861	5.192	8.787	14.937	9.244
Ier2	immediate early response 2	1.66684	3.17518	1.69486e-15	8.15092e-13	Up in MTAL_KO	24.74	47.277	35.52	42.526	41.84	104.989	89.548	140.736
Ier5	immediate early response 5	1.22921	2.34438	3.31696e-10	7.81958e-08	Up in MTAL_KO	6.226	6.94	5.903	7.556	6.409	17.726	11.615	13.937
Il17rb	interleukin 17 receptor B	1.15574	2.22799	0.00163492	0.0312507	Up in MTAL_KO	1.894	1.584	1.979	2.613	1.865	2.518	4.424	6.631
Irf1	interferon regulatory factor 1	1.03782	2.05313	0.000764463	0.0196812	Up in MTAL_KO	10.423	11.777	16.749	18.441	18.532	21.134	14.378	76.895
Itga5	integrin alpha 5 (fibronectin receptor alpha)	1.0386	2.05424	0.000627205	0.0172166	Up in MTAL_KO	2.285	2.295	2.322	2.706	2.041	6.344	2.346	4.755
Itgb2	integrin beta 2	1.29766	2.4583	0.000367929	0.0117963	Up in MTAL_KO	4.16	8.859	8.644	8.236	6.273	28.47	5.572	14.916
Jun	jun proto-oncogene	1.32851	2.51143	6.07781e-23	8.11928e-20	Up in MTAL_KO	71.432	107.288	89.301	83.778	82.623	201.204	223.742	194.559
Junb	jun B proto-oncogene	1.74574	3.35368	3.70923e-24	6.37087e-21	Up in MTAL_KO	107.131	140.595	105.899	113.159	149.814	401.706	359.643	374.356
Klf4	Kruppel-like factor 4 (gut)	1.19808	2.29434	2.44191e-06	0.000219097	Up in MTAL_KO	7.496	7.636	4.693	6.508	5.148	21.628	10.528	11.513
Klf5	Kruppel-like factor 5	1.5092	2.84653	0.00275379	0.0448444	Up in MTAL_KO	0.534	0.467	0.738	0.502	1.347	1.428	1.914	2.646
Krt19	keratin 19	1.00863	2.012	0.000100893	0.00452624	Up in MTAL_KO	6.347	8.849	8.085	10.059	10.947	16.581	14.656	16.233
Lama1	laminin, alpha 1	1.45185	2.73559	1.57721e-06	0.000152926	Up in MTAL_KO	0.593	0.606	0.506	0.606	0.553	1.828	1.89	0.911
Lgals1	lectin, galactose binding, soluble 1	1.02489	2.0348	0.00135699	0.0280328	Up in MTAL_KO	34.353	27.371	17.979	24.507	24.477	83.969	30.485	38.997
Litaf	LPS-induced TN factor	1.02528	2.03536	2.65314e-16	1.44994e-13	Up in MTAL_KO	54.573	53.424	45.73	43.931	34.883	164.802	83.376	99.585
Lyz1	lysozyme 1	1.46572	2.76201	0.00159505	0.0307328	Up in MTAL_KO	4.333	3.934	2.959	3.638	3.319	18.445	3.7	7.491
Man1a	mannosidase 1, alpha	1.15794	2.23138	1.89466e-06	0.000176585	Up in MTAL_KO	5.461	4.675	4.145	5.57	6.552	8.872	10.396	19.332
Marcksl1	MARCKS-like 1	1.04453	2.0627	1.44035e-05	0.000972887	Up in MTAL_KO	7.95	12.203	9.667	11.483	10.771	26.546	16.609	16.673
Mdga1	MAM domain containing glycosylphosphatidylinositol anchor 1	1.463	2.75682	0.00116206	0.0256357	Up in MTAL_KO	0.178	1.344	0.578	0.291	0.861	2.143	2.131	1.316
Med31	mediator complex subunit 31	1.29394	2.45196	0.000124286	0.00537514	Up in MTAL_KO	5.331	5.597	6.407	7.395	8.276	19.674	7.843	16.812
Mpdz	multiple PDZ domain crumbs cell polarity complex component	1.10198	2.14649	2.23285e-05	0.00138379	Up in MTAL_KO	1.117	4.313	2.379	1.057	2.379	3.247	4.995	1.833
Mxra8	matrix-remodelling associated 8	1.13703	2.19928	0.000155245	0.00637036	Up in MTAL_KO	3.519	4.911	5.078	2.82	4.37	11.977	9.357	25.762
Myc	myelocytomatosis oncogene	1.23838	2.35933	2.52488e-05	0.00151028	Up in MTAL_KO	9.018	7.649	5.428	7.215	4.569	15.18	17.84	10.034
Myo15b	myosin XVB	1.03836	2.0539	0.00155542	0.0303585	Up in MTAL_KO	0.642	1.535	1.718	0.918	1.326	1.876	2.044	1.825
Myo1g	myosin IG	1.35303	2.55448	0.0009627	0.0228295	Up in MTAL_KO	2.064	2.809	1.97	2.918	2.269	10.662	2.284	4.555
Nccrp1	non-specific cytotoxic cell receptor protein 1 homolog (zebrafish)	1.35093	2.55076	1.25082e-18	9.39916e-16	Up in MTAL_KO	186.962	166.337	171.905	159.399	110.285	400.104	372.055	373.598
Nfkbiz	nuclear factor of kappa light polypeptide gene enhancer in B cells inhibitor, zeta	1.4252	2.68552	3.30343e-17	1.89129e-14	Up in MTAL_KO	4.243	6.007	8.684	10.339	5.441	25.266	16.186	13.908
Nupr1	nuclear protein transcription regulator 1	2.18105	4.53483	2.23448e-11	6.39648e-09	Up in MTAL_KO	9.58	3.972	5.503	7.366	7.567	26.937	41.676	29.11
Ovol1	ovo like zinc finger 1	2.25513	4.77378	1.93004e-05	0.00122777	Up in MTAL_KO	1.518	0.72	0.495	1.11	0.766	1.939	2.385	8.875
Pacrg	PARK2 co-regulated	1.52136	2.87061	0.00109374	0.0245335	Up in MTAL_KO	1.594	1.838	1.208	2.827	2.602	3.464	3.541	10.437
Pcdhgb4	protocadherin gamma subfamily B, 4	1.47784	2.78532	0.00239485	0.0406684	Up in MTAL_KO	0.638	0.501	0.641	0.746	0.209	1.125	0.931	3.334
Phlda1	pleckstrin homology like domain, family A, member 1	1.01792	2.02499	0.00117895	0.0256785	Up in MTAL_KO	3.537	3.886	4.103	5.02	2.697	8.167	4.884	6.215
Plk3	polo like kinase 3	1.47649	2.7827	9.58175e-05	0.00436369	Up in MTAL_KO	2.295	2.974	2.542	2.366	2.236	11.482	3.566	5.014
Plxna3	plexin A3	1.06095	2.0863	0.00120079	0.0261069	Up in MTAL_KO	0.591	1.402	1.713	1.304	0.746	1.236	2.376	2.094
Pms1	PMS1 homolog 1, mismatch repair system component	1.2806	2.4294	0.00129782	0.0273486	Up in MTAL_KO	1.951	2.6	1.838	2.507	1.243	6.739	2.575	5.927
Prkar2b	protein kinase, cAMP dependent regulatory, type II beta	2.21822	4.65319	5.03444e-06	0.000414583	Up in MTAL_KO	0.864	0.491	0.651	0.451	0.305	3.288	2.294	2.015
Proser2	proline and serine rich 2	1.37188	2.58808	6.74603e-05	0.00337948	Up in MTAL_KO	3.601	3.637	2.678	2.264	5.868	6.382	11.193	11.588
Psat1	phosphoserine aminotransferase 1	1.65963	3.15936	0.00218224	0.0382464	Up in MTAL_KO	2.364	2.637	1.233	0.858	0.428	3.96	6.838	5.789
Psca	prostate stem cell antigen	3.47604	11.1274	2.81022e-15	1.20669e-12	Up in MTAL_KO	4.606	2.642	1.329	1.816	5.903	24.771	53.169	27.74
Ptgds	prostaglandin D2 synthase (brain)	1.5492	2.92654	1.82959e-18	1.29395e-15	Up in MTAL_KO	14.736	19.611	15.466	18.985	15.344	49.515	51.54	46.667
Ptprn2	protein tyrosine phosphatase, receptor type, N polypeptide 2	1.74254	3.34623	0.000477478	0.0142058	Up in MTAL_KO	0.914	1.18	0.545	0.655	0.705	3.039	3.993	0.775
Ranbp3l	RAN binding protein 3-like	1.42815	2.69101	1.17536e-11	3.53284e-09	Up in MTAL_KO	42.071	72.124	66.869	54.473	59.867	222.187	129.872	135.991
Rbms3	RNA binding motif, single stranded interacting protein	1.02152	2.03005	0.00227377	0.0394481	Up in MTAL_KO	1.437	4.112	2.108	1.59	1.278	4.31	4.308	2.528
Rcan2	regulator of calcineurin 2	1.81617	3.52144	4.65984e-09	9.03634e-07	Up in MTAL_KO	7.171	7.181	5.623	10.116	2.717	44.279	25.543	22.891
Rcor2	REST corepressor 2	1.90939	3.7565	2.68914e-05	0.00157715	Up in MTAL_KO	1.408	2.647	1.948	1.501	0.525	4.045	6.353	29.674
Rgs12	regulator of G-protein signaling 12	1.30168	2.46517	0.000644641	0.0175141	Up in MTAL_KO	1.072	2.226	1.09	1.117	0.736	2.8	2.416	33.094
Rhob	ras homolog family member B	1.17941	2.26484	3.11794e-08	4.51651e-06	Up in MTAL_KO	18.882	22.546	18.784	19.795	22.161	34.329	65.416	31.411
Ripk2	receptor (TNFRSF)-interacting serine-threonine kinase 2	1.15714	2.23015	0.00295297	0.0468385	Up in MTAL_KO	4.459	5.489	5.097	4.69	3.919	6.466	4.291	21.09
Rph3a	rabphilin 3A	2.74983	6.72636	8.64514e-41	5.19702e-37	Up in MTAL_KO	1.573	2.01	1.627	1.592	1.662	12.461	9.173	11.322
Rpl12-ps2	ribosomal proteimn L12-ps2	1.36874	2.58245	0.000470161	0.0140616	Up in MTAL_KO	32.844	41.683	28.269	33.682	31.17	144.989	40.043	63.794
Rpl13-ps5	ribosomal protein L13, pseudogene 5	1.47233	2.7747	0.00052417	0.0152225	Up in MTAL_KO	7.706	14.335	8.565	12.049	12.322	51.836	12.604	22.329
Rpl18-ps2	ribosomal protein L18, pseudogene 2	1.34535	2.54092	0.000673223	0.0181077	Up in MTAL_KO	10.713	16.831	10.656	16.535	14.398	46.275	12.573	38.198
Rpl18a-ps1	ribosomal protein L18A, pseudogene 1	1.4278	2.69036	2.86004e-05	0.00165318	Up in MTAL_KO	34.36	49.053	35.03	43.21	40.69	177.12	44.733	86.412
Rpl19-ps1	ribosomal protein L19, pseudogene 1	1.3522	2.553	0.000141305	0.00587856	Up in MTAL_KO	17.074	22.424	20.089	23.486	22.798	87.934	23.514	45.259
Rpl19-ps12	ribosomal protein L19, pseudogene 12	1.26028	2.39542	0.000247254	0.00909094	Up in MTAL_KO	15.581	19.869	15.992	18.993	19.691	68.504	22.075	34.801
Rpl19-ps3	ribosomal protein L19, pseudogene 3	1.49079	2.81043	0.000902682	0.0219226	Up in MTAL_KO	7.156	12.236	8.487	8.587	8.389	43.613	9.578	19.798
Rpl19-ps6	ribosomal protein L19, pseudogene 6	1.17288	2.25461	0.000860551	0.0212452	Up in MTAL_KO	24.822	38.255	23.837	30.043	29.085	108.662	28.689	52.704
Rpl26-ps6	ribosomal protein L26, pseudogene 6	1.34548	2.54115	0.000450532	0.0137831	Up in MTAL_KO	21.137	34.602	20.683	25.188	26.322	110.25	31.86	47.104
Rpl27-ps2	ribosomal protein L27, pseudogene 2	1.42858	2.69182	0.00154179	0.0302398	Up in MTAL_KO	13.418	17.779	16.673	17.262	15.705	74.661	15.076	36.543
Rpl31-ps9	ribosomal protein L31, pseudogene 9	1.26615	2.40519	0.00016749	0.0067349	Up in MTAL_KO	84.289	102.144	92.769	113.4	107.06	419.989	105.065	170.147
Rpl36-ps2	ribosomal protein L36, pseudogene 2	1.39263	2.62557	0.00260459	0.0433126	Up in MTAL_KO	21.626	31.044	20.621	23.363	17.505	94.819	19.681	41.878
Rpl39l	ribosomal protein L39-like	1.15745	2.23063	0.000771118	0.0197453	Up in MTAL_KO	23.254	58.335	38.717	44.998	41.919	163.587	42.047	79.644
Rps11-ps4	ribosomal protein S11, pseudogene 4	1.36052	2.56777	0.00241638	0.0409762	Up in MTAL_KO	9.957	21.224	15.814	21.809	19.54	81.809	18.077	31.22
Rps16-ps3	ribosomal protein S16, pseudogene 3	1.51276	2.85356	0.000367296	0.0117963	Up in MTAL_KO	13.478	23.578	17.683	20.297	21.179	98.125	22.982	38.61
Rps19-ps6	ribosomal protein S19, pseudogene 6	1.13653	2.19851	2.14213e-05	0.0013414	Up in MTAL_KO	69.536	76.509	51.577	78.224	63.454	201.528	82.56	137.558
Rps3a3	ribosomal protein S3A3	1.13695	2.19916	0.000373692	0.0119175	Up in MTAL_KO	36.151	51.004	42.799	47.344	48.411	167.628	43.356	80.125
Rps6-ps1	ribosomal protein S6, pseudogene 1	1.2775	2.42418	0.000307794	0.010395	Up in MTAL_KO	15.889	20.533	13.531	17.674	16.467	68.473	19.474	31.153
Rrad	Ras-related associated with diabetes	1.05143	2.07259	8.59692e-05	0.00399864	Up in MTAL_KO	8.278	16.482	13.734	13.185	14.125	17.52	31.261	28.169
S100a6	S100 calcium binding protein A6 (calcyclin)	1.358	2.5633	0.000476261	0.0142058	Up in MTAL_KO	140.228	183.025	129.506	176.044	174.856	652.568	205.809	318.772
S100a9	S100 calcium binding protein A9 (calgranulin B)	1.53899	2.90592	0.00297775	0.0471693	Up in MTAL_KO	32.615	62.157	37.198	58.751	53.122	250.215	57.999	101.591
Samd4	sterile alpha motif domain containing 4	1.06728	2.09547	7.38109e-06	0.000558131	Up in MTAL_KO	2.274	2.67	2.15	1.684	2.821	5.658	3.414	4.42
Scel	sciellin	2.35809	5.12692	2.6015e-27	5.21297e-24	Up in MTAL_KO	4.946	7.233	6.258	4.732	5.136	34.723	27.067	24.785
Sec14l2	SEC14-like lipid binding 2	1.23131	2.34781	0.00167722	0.0317563	Up in MTAL_KO	2.466	3.076	1.957	2.589	3.94	14.125	2.405	5.091
Serpina10	serine (or cysteine) peptidase inhibitor, clade A (alpha-1 antiproteinase, antitrypsin), member 10	2.97268	7.84995	2.803e-08	4.21256e-06	Up in MTAL_KO	0.67	0.459	0.487	1.219	3.65	7.635	8.791	5.432
Serpina1c	serine (or cysteine) peptidase inhibitor, clade A, member 1C	1.42182	2.67924	0.000211406	0.00812056	Up in MTAL_KO	3.533	3.433	3.444	4.316	4.278	17.046	6.196	6.707
Serpina1d	serine (or cysteine) peptidase inhibitor, clade A, member 1D	1.26229	2.39877	6.80446e-06	0.000531234	Up in MTAL_KO	13.154	11.445	10.294	15.101	11.472	44.643	18.461	23.773
Slc14a1	solute carrier family 14 (urea transporter), member 1	1.88255	3.68726	2.484e-05	0.00150076	Up in MTAL_KO	0.717	0.524	0.288	0.418	0.487	2.166	1.973	1.898
Slc14a2	solute carrier family 14 (urea transporter), member 2	1.9951	3.98642	1.75426e-08	2.92937e-06	Up in MTAL_KO	1.901	1.638	1.252	1.262	1.296	8.518	5.343	3.607
Slc25a48	solute carrier family 25, member 48	1.29326	2.45081	2.13578e-07	2.56471e-05	Up in MTAL_KO	2.957	2.475	2.719	3.174	2.175	7.02	7.838	4.617
Slc26a10	solute carrier family 26, member 10	1.59159	3.01382	0.000280709	0.00985155	Up in MTAL_KO	1.209	1.762	1.425	1.889	1.302	2.815	4.483	16.176
Slc45a3	solute carrier family 45, member 3	1.04575	2.06444	1.23478e-15	6.18571e-13	Up in MTAL_KO	28.447	35.362	30.066	32.672	25.529	52.316	72.877	48.123
Slc6a12	solute carrier family 6 (neurotransmitter transporter, betaine/GABA), member 12	2.26453	4.80498	2.59159e-15	1.19841e-12	Up in MTAL_KO	1.873	2.848	2.333	1.665	1.985	8.757	9.299	22.733
Slc7a5	solute carrier family 7 (cationic amino acid transporter, y+ system), member 5	1.16853	2.24783	2.23157e-09	4.54749e-07	Up in MTAL_KO	5.081	6.54	3.641	4.041	4.1	8.121	9.336	10.548
Socs3	suppressor of cytokine signaling 3	2.35995	5.13352	1.04907e-23	1.57662e-20	Up in MTAL_KO	10.221	16.021	13.922	15.184	14.582	38.871	107.571	59.945
Spa17	sperm autoantigenic protein 17	1.39636	2.63237	0.00108451	0.0244654	Up in MTAL_KO	11.001	10.528	9.926	16.513	17.494	64.308	18.186	18.65
Spag5	sperm associated antigen 5	1.3943	2.62861	1.92682e-08	3.12729e-06	Up in MTAL_KO	5.205	16.462	14.542	10.168	4.431	18.141	16.793	14.953
Spi1	spleen focus forming virus (SFFV) proviral integration oncogene	1.47647	2.78267	1.57307e-05	0.00104492	Up in MTAL_KO	6.595	14.975	7.943	11.747	9.204	45.509	11.454	15.233
Spon1	spondin 1, (f-spondin) extracellular matrix protein	2.01705	4.04754	0.000118595	0.00516618	Up in MTAL_KO	1.1	0.422	0.25	0.388	0.28	0.915	2.482	2.68
Stmn1	stathmin 1	1.25919	2.39362	0.000266024	0.00951906	Up in MTAL_KO	6.575	4.544	7.049	9.086	10.275	11.571	12.175	25.915
Sycn	syncollin	3.32083	9.9924	2.16815e-18	1.4482e-15	Up in MTAL_KO	1.969	3.792	2.361	3.137	1.524	18.326	30.08	26.041
Tcf7l1	transcription factor 7 like 1 (T cell specific, HMG box)	1.12358	2.17887	2.41185e-08	3.81548e-06	Up in MTAL_KO	7.206	8.392	12.07	7.751	7.685	17.895	17.604	18.049
Tgfb1	transforming growth factor, beta 1	1.21262	2.31758	9.70958e-05	0.00438866	Up in MTAL_KO	5.971	8.799	7.2	9.039	10.868	41.999	7.288	17.549
Thsd7a	thrombospondin, type I, domain containing 7A	1.46449	2.75966	0.000721611	0.019068	Up in MTAL_KO	0.62	0.542	0.26	0.487	0.355	0.531	1.598	3.17
Timp2	tissue inhibitor of metalloproteinase 2	1.23291	2.35041	2.64723e-07	3.12036e-05	Up in MTAL_KO	6.328	9.708	5.237	10.079	5.965	20.333	13.364	13.167
Tlr2	toll-like receptor 2	1.41595	2.66836	0.00143094	0.0290625	Up in MTAL_KO	1.364	1.117	0.907	1.119	1.305	2.664	5.267	1.289
Tmsb10	thymosin, beta 10	1.03307	2.04638	7.07477e-06	0.000545256	Up in MTAL_KO	137.941	187.908	146.603	183.548	169.591	485.767	237.169	233.024
Tpt1-ps5	tumor protein, translationally-controlled, pseudogene 5	1.25495	2.38659	0.00277692	0.0449958	Up in MTAL_KO	18.426	34.004	19.655	25.879	25.97	106.07	21.751	42.473
Vangl2	VANGL planar cell polarity 2	1.34471	2.53979	0.000655107	0.01766	Up in MTAL_KO	0.833	2.711	4.708	1.526	2.701	9.264	1.981	1.89
Vcan	versican	1.17899	2.26418	0.000218078	0.00827113	Up in MTAL_KO	7.456	9.971	12.39	7.915	12.17	42.517	13.894	18.182
Vegfc	vascular endothelial growth factor C	1.38366	2.60929	0.000970777	0.0229757	Up in MTAL_KO	1.294	0.652	1.115	1.293	1.363	2.269	3.139	12.149
Wnt10a	wingless-type MMTV integration site family, member 10A	1.00545	2.00758	0.00158959	0.0307067	Up in MTAL_KO	14.433	5.514	13.218	5.549	6.671	9.557	22.977	16.675
Wnt7b	wingless-type MMTV integration site family, member 7B	1.01637	2.02282	8.90301e-08	1.18934e-05	Up in MTAL_KO	14.265	14.226	9.628	11.429	9.073	22.346	26.766	18.971
Zfp36	zinc finger protein 36	1.3677	2.58058	1.61024e-14	6.24515e-12	Up in MTAL_KO	58.938	117.33	84.431	79.175	105.288	197.116	230.231	235.626
Zfp385a	zinc finger protein 385A	1.21334	2.31874	6.06164e-05	0.00310124	Up in MTAL_KO	6.112	7.554	5.875	7.823	6.27	19.373	6.712	15.402

## Sheet: Table S6 phosphatase
Gene	Gene Name
Acp1	acid phosphatase 1, soluble
Acp2	acid phosphatase 2, lysosomal
Acp6	acid phosphatase 6, lysophosphatidic
Acyp1	acylphosphatase 1, erythrocyte (common) type
Acyp2	acylphosphatase 2, muscle type
Adprm	ADP-ribose/CDP-alcohol diphosphatase, manganese dependent
Cnep1r1	CTD nuclear envelope phosphatase 1 regulatory subunit 1
Ctdnep1	CTD nuclear envelope phosphatase 1
Ctdp1	CTD (carboxy-terminal domain, RNA polymerase II, polypeptide A) phosphatase, subunit 1
Ctdsp1	CTD (carboxy-terminal domain, RNA polymerase II, polypeptide A) small phosphatase 1
Ctdsp2	CTD (carboxy-terminal domain, RNA polymerase II, polypeptide A) small phosphatase 2
Ctdsp2-ps	CTD (carboxy-terminal domain, RNA polymerase II, polypeptide A) small phosphatase 2, pseudogene
Ctdspl	CTD (carboxy-terminal domain, RNA polymerase II, polypeptide A) small phosphatase-like
Ctdspl2	CTD (carboxy-terminal domain, RNA polymerase II, polypeptide A) small phosphatase like 2
Dctpp1	dCTP pyrophosphatase 1
Dolpp1	dolichyl pyrophosphate phosphatase 1
Dusp1	dual specificity phosphatase 1
Dusp11	dual specificity phosphatase 11 (RNA/RNP complex 1-interacting)
Dusp12	dual specificity phosphatase 12
Dusp14	dual specificity phosphatase 14
Dusp15	dual specificity phosphatase-like 15
Dusp16	dual specificity phosphatase 16
Dusp18	dual specificity phosphatase 18
Dusp19	dual specificity phosphatase 19
Dusp22	dual specificity phosphatase 22
Dusp23	dual specificity phosphatase 23
Dusp28	dual specificity phosphatase 28
Dusp3	dual specificity phosphatase 3 (vaccinia virus phosphatase VH1-related)
Dusp4	dual specificity phosphatase 4
Dusp6	dual specificity phosphatase 6
Dusp7	dual specificity phosphatase 7
Dusp8	dual specificity phosphatase 8
Dusp9	dual specificity phosphatase 9
Dut	deoxyuridine triphosphatase
Eepd1	endonuclease/exonuclease/phosphatase family domain containing 1
Enoph1	enolase-phosphatase 1
Enpp1	ectonucleotide pyrophosphatase/phosphodiesterase 1
Enpp2	ectonucleotide pyrophosphatase/phosphodiesterase 2
Enpp4	ectonucleotide pyrophosphatase/phosphodiesterase 4
Enpp5	ectonucleotide pyrophosphatase/phosphodiesterase 5
Eya3	EYA transcriptional coactivator and phosphatase 3
Fbp1	fructose bisphosphatase 1
Fig4	FIG4 phosphoinositide 5-phosphatase
G6pc	glucose-6-phosphatase, catalytic
G6pc3	glucose 6 phosphatase, catalytic, 3
Gm7332	protein phosphatase 1, regulatory (inhibitor) subunit 14B pseudogene
Ilkap	integrin-linked kinase-associated serine/threonine phosphatase 2C
Impa1	inositol (myo)-1(or 4)-monophosphatase 1
Impa2	inositol monophosphatase 2
Inpp1	inositol polyphosphate-1-phosphatase
Inpp4a	inositol polyphosphate-4-phosphatase, type I
Inpp4b	inositol polyphosphate-4-phosphatase, type II
Inpp5a	inositol polyphosphate-5-phosphatase A
Inpp5b	inositol polyphosphate-5-phosphatase B
Inpp5d	inositol polyphosphate-5-phosphatase D
Inpp5e	inositol polyphosphate-5-phosphatase E
Inpp5f	inositol polyphosphate-5-phosphatase F
Inpp5j	inositol polyphosphate 5-phosphatase J
Inpp5k	inositol polyphosphate 5-phosphatase K
Inppl1	inositol polyphosphate phosphatase-like 1
Itpa	inosine triphosphatase (nucleoside triphosphate pyrophosphatase)
Itpa-ps1	inosine triphosphatase (nucleoside triphosphate pyrophosphatase) pseudogene 1
Lhpp	phospholysine phosphohistidine inorganic pyrophosphate phosphatase
Mdp1	magnesium-dependent phosphatase 1
Minpp1	multiple inositol polyphosphate histidine phosphatase 1
Mprip	myosin phosphatase Rho interacting protein
Nanp	N-acetylneuraminic acid phosphatase
Ntpcr	nucleoside-triphosphatase, cancer-related
Ocrl	OCRL, inositol polyphosphate-5-phosphatase
Pald1	phosphatase domain containing, paladin 1
Pdp1	pyruvate dehydrogenase phosphatase catalytic subunit 1
Pdp2	pyruvate dehyrogenase phosphatase catalytic subunit 2
Pdpr	pyruvate dehydrogenase phosphatase regulatory subunit
Pfkfb2	6-phosphofructo-2-kinase/fructose-2,6-biphosphatase 2
Pfkfb3	6-phosphofructo-2-kinase/fructose-2,6-biphosphatase 3
Pfkfb4	6-phosphofructo-2-kinase/fructose-2,6-biphosphatase 4
Pgp	phosphoglycolate phosphatase
Phactr2	phosphatase and actin regulator 2
Phactr4	phosphatase and actin regulator 4
Phlpp1	PH domain and leucine rich repeat protein phosphatase 1
Phlpp2	PH domain and leucine rich repeat protein phosphatase 2
Phospho1	phosphatase, orphan 1
Phospho2	phosphatase, orphan 2
Phpt1	phosphohistidine phosphatase 1
Pip4p1	phosphatidylinositol-4,5-bisphosphate 4-phosphatase 1
Pip4p2	phosphatidylinositol-4,5-bisphosphate 4-phosphatase 2
Plpp1	phospholipid phosphatase 1
Plpp2	phospholipid phosphatase 2
Plpp3	phospholipid phosphatase 3
Plpp5	phospholipid phosphatase 5
Plpp6	phospholipid phosphatase 6
Plppr2	phospholipid phosphatase related 2
Pnkp	polynucleotide kinase 3'- phosphatase
Ppa1	pyrophosphatase (inorganic) 1
Ppa2	pyrophosphatase (inorganic) 2
Ppfia1	protein tyrosine phosphatase, receptor type, f polypeptide (PTPRF), interacting protein (liprin), alpha 1
Ppm1a	protein phosphatase 1A, magnesium dependent, alpha isoform
Ppm1b	protein phosphatase 1B, magnesium dependent, beta isoform
Ppm1d	protein phosphatase 1D magnesium-dependent, delta isoform
Ppm1f	protein phosphatase 1F (PP2C domain containing)
Ppm1g	protein phosphatase 1G (formerly 2C), magnesium-dependent, gamma isoform
Ppm1h	protein phosphatase 1H (PP2C domain containing)
Ppm1k	protein phosphatase 1K (PP2C domain containing)
Ppm1l	protein phosphatase 1 (formerly 2C)-like
Ppm1m	protein phosphatase 1M
Ppme1	protein phosphatase methylesterase 1
Ppp1ca	protein phosphatase 1 catalytic subunit alpha
Ppp1cb	protein phosphatase 1 catalytic subunit beta
Ppp1cc	protein phosphatase 1 catalytic subunit gamma
Ppp1ccb	protein phosphatase 1 catalytic subunit gamma B
Ppp1r10	protein phosphatase 1, regulatory subunit 10
Ppp1r11	protein phosphatase 1, regulatory inhibitor subunit 11
Ppp1r12a	protein phosphatase 1, regulatory subunit 12A
Ppp1r12b	protein phosphatase 1, regulatory subunit 12B
Ppp1r12c	protein phosphatase 1, regulatory subunit 12C
Ppp1r13b	protein phosphatase 1, regulatory subunit 13B
Ppp1r13l	protein phosphatase 1, regulatory subunit 13 like
Ppp1r14b	protein phosphatase 1, regulatory inhibitor subunit 14B
Ppp1r15a	protein phosphatase 1, regulatory subunit 15A
Ppp1r15b	protein phosphatase 1, regulatory subunit 15B
Ppp1r16a	protein phosphatase 1, regulatory subunit 16A
Ppp1r16b	protein phosphatase 1, regulatory subunit 16B
Ppp1r18	protein phosphatase 1, regulatory subunit 18
Ppp1r1a	protein phosphatase 1, regulatory inhibitor subunit 1A
Ppp1r1b	protein phosphatase 1, regulatory inhibitor subunit 1B
Ppp1r2	protein phosphatase 1, regulatory inhibitor subunit 2
Ppp1r21	protein phosphatase 1, regulatory subunit 21
Ppp1r26	protein phosphatase 1, regulatory subunit 26
Ppp1r35	protein phosphatase 1, regulatory subunit 35
Ppp1r37	protein phosphatase 1, regulatory subunit 37
Ppp1r3e	protein phosphatase 1, regulatory subunit 3E
Ppp1r3f	protein phosphatase 1, regulatory subunit 3F
Ppp1r7	protein phosphatase 1, regulatory subunit 7
Ppp1r8	protein phosphatase 1, regulatory subunit 8
Ppp1r9a	protein phosphatase 1, regulatory subunit 9A
Ppp1r9b	protein phosphatase 1, regulatory subunit 9B
Ppp2ca	protein phosphatase 2 (formerly 2A), catalytic subunit, alpha isoform
Ppp2cb	protein phosphatase 2 (formerly 2A), catalytic subunit, beta isoform
Ppp2r1a	protein phosphatase 2, regulatory subunit A, alpha
Ppp2r1b	protein phosphatase 2, regulatory subunit A, beta
Ppp2r2a	protein phosphatase 2, regulatory subunit B, alpha
Ppp2r2b	protein phosphatase 2, regulatory subunit B, beta
Ppp2r2d	protein phosphatase 2, regulatory subunit B, delta
Ppp2r3a	protein phosphatase 2, regulatory subunit B'', alpha
Ppp2r3c	protein phosphatase 2, regulatory subunit B'', gamma
Ppp2r3d	protein phosphatase 2 (formerly 2A), regulatory subunit B'', delta
Ppp2r5a	protein phosphatase 2, regulatory subunit B', alpha
Ppp2r5b	protein phosphatase 2, regulatory subunit B', beta
Ppp2r5c	protein phosphatase 2, regulatory subunit B', gamma
Ppp2r5d	protein phosphatase 2, regulatory subunit B', delta
Ppp2r5e	protein phosphatase 2, regulatory subunit B', epsilon
Ppp3ca	protein phosphatase 3, catalytic subunit, alpha isoform
Ppp3cb	protein phosphatase 3, catalytic subunit, beta isoform
Ppp3cc	protein phosphatase 3, catalytic subunit, gamma isoform
Ppp3r1	protein phosphatase 3, regulatory subunit B, alpha isoform (calcineurin B, type I)
Ppp4c	protein phosphatase 4, catalytic subunit
Ppp4r1	protein phosphatase 4, regulatory subunit 1
Ppp4r1l-ps	protein phosphatase 4, regulatory subunit 1-like, pseudogene
Ppp4r2	protein phosphatase 4, regulatory subunit 2
Ppp4r3a	protein phosphatase 4 regulatory subunit 3A
Ppp4r3b	protein phosphatase 4 regulatory subunit 3B
Ppp4r4	protein phosphatase 4, regulatory subunit 4
Ppp5c	protein phosphatase 5, catalytic subunit
Ppp6c	protein phosphatase 6, catalytic subunit
Ppp6r1	protein phosphatase 6, regulatory subunit 1
Ppp6r2	protein phosphatase 6, regulatory subunit 2
Ppp6r3	protein phosphatase 6, regulatory subunit 3
Pptc7	PTC7 protein phosphatase homolog
Prune1	prune exopolyphosphatase
Psph	phosphoserine phosphatase
Pstpip2	proline-serine-threonine phosphatase-interacting protein 2
Pten	phosphatase and tensin homolog
Ptp4a1	protein tyrosine phosphatase 4a1
Ptp4a2	protein tyrosine phosphatase 4a2
Ptp4a3	protein tyrosine phosphatase 4a3
Ptpa	protein phosphatase 2 protein activator
Ptpdc1	protein tyrosine phosphatase domain containing 1
Ptpmt1	protein tyrosine phosphatase, mitochondrial 1
Ptpn1	protein tyrosine phosphatase, non-receptor type 1
Ptpn11	protein tyrosine phosphatase, non-receptor type 11
Ptpn12	protein tyrosine phosphatase, non-receptor type 12
Ptpn13	protein tyrosine phosphatase, non-receptor type 13
Ptpn14	protein tyrosine phosphatase, non-receptor type 14
Ptpn18	protein tyrosine phosphatase, non-receptor type 18
Ptpn2	protein tyrosine phosphatase, non-receptor type 2
Ptpn21	protein tyrosine phosphatase, non-receptor type 21
Ptpn23	protein tyrosine phosphatase, non-receptor type 23
Ptpn3	protein tyrosine phosphatase, non-receptor type 3
Ptpn4	protein tyrosine phosphatase, non-receptor type 4
Ptpn6	protein tyrosine phosphatase, non-receptor type 6
Ptpn9	protein tyrosine phosphatase, non-receptor type 9
Ptpra	protein tyrosine phosphatase, receptor type, A
Ptprb	protein tyrosine phosphatase, receptor type, B
Ptprc	protein tyrosine phosphatase, receptor type, C
Ptprd	protein tyrosine phosphatase, receptor type, D
Ptpre	protein tyrosine phosphatase, receptor type, E
Ptprf	protein tyrosine phosphatase, receptor type, F
Ptprg	protein tyrosine phosphatase, receptor type, G
Ptprj	protein tyrosine phosphatase, receptor type, J
Ptprk	protein tyrosine phosphatase, receptor type, K
Ptprm	protein tyrosine phosphatase, receptor type, M
Ptprn2	protein tyrosine phosphatase, receptor type, N polypeptide 2
Ptprs	protein tyrosine phosphatase, receptor type, S
Ptpru	protein tyrosine phosphatase, receptor type, U
Rngtt	RNA guanylyltransferase and 5'-phosphatase
Sgpp1	sphingosine-1-phosphate phosphatase 1
Sgpp2	sphingosine-1-phosphate phosphatase 2
Ssh1	slingshot protein phosphatase 1
Ssh2	slingshot protein phosphatase 2
Ssh3	slingshot protein phosphatase 3
Ssu72	Ssu72 RNA polymerase II CTD phosphatase homolog (yeast)
Thtpa	thiamine triphosphatase
Tigar	Trp53 induced glycolysis regulatory phosphatase

## Sheet: Table S7 kinase
Gene	Gene Name
Aak1	AP2 associated kinase 1
Abl1	c-abl oncogene 1, non-receptor tyrosine kinase
Adck1	aarF domain containing kinase 1
Adck2	aarF domain containing kinase 2
Adck5	aarF domain containing kinase 5
Adk	adenosine kinase
Adpgk	ADP-dependent glucokinase
Agk	acylglycerol kinase
Ak1	adenylate kinase 1
Ak2	adenylate kinase 2
Ak3	adenylate kinase 3
Ak6	adenylate kinase 6
Ak7	adenylate kinase 7
Akap1	A kinase (PRKA) anchor protein 1
Akap10	A kinase (PRKA) anchor protein 10
Akap11	A kinase (PRKA) anchor protein 11
Akap12	A kinase (PRKA) anchor protein (gravin) 12
Akap13	A kinase (PRKA) anchor protein 13
Akap17b	A kinase (PRKA) anchor protein 17B
Akap7	A kinase (PRKA) anchor protein 7
Akap8	A kinase (PRKA) anchor protein 8
Akap8l	A kinase (PRKA) anchor protein 8-like
Akap9	A kinase (PRKA) anchor protein (yotiao) 9
Akip1	A kinase (PRKA) interacting protein 1
Araf	Araf proto-oncogene, serine/threonine kinase
Aurkaip1	aurora kinase A interacting protein 1
Axl	AXL receptor tyrosine kinase
Bckdk	branched chain ketoacid dehydrogenase kinase
Bmp2k	BMP2 inducible kinase
Bmpr2	bone morphogenetic protein receptor, type II (serine/threonine kinase)
Brsk1	BR serine/threonine kinase 1
Camk1	calcium/calmodulin-dependent protein kinase I
Camk2b	calcium/calmodulin-dependent protein kinase II, beta
Camk2d	calcium/calmodulin-dependent protein kinase II, delta
Camk2g	calcium/calmodulin-dependent protein kinase II gamma
Camk2n1	calcium/calmodulin-dependent protein kinase II inhibitor 1
Camk2n2	calcium/calmodulin-dependent protein kinase II inhibitor 2
Camkk2	calcium/calmodulin-dependent protein kinase kinase 2, beta
Cask	calcium/calmodulin-dependent serine protein kinase (MAGUK family)
Cdc42bpa	CDC42 binding protein kinase alpha
Cdc42bpb	CDC42 binding protein kinase beta
Cdc42bpg	CDC42 binding protein kinase gamma (DMPK-like)
Cdk10	cyclin-dependent kinase 10
Cdk11b	cyclin-dependent kinase 11B
Cdk12	cyclin-dependent kinase 12
Cdk13	cyclin-dependent kinase 13
Cdk14	cyclin-dependent kinase 14
Cdk16	cyclin-dependent kinase 16
Cdk17	cyclin-dependent kinase 17
Cdk18	cyclin-dependent kinase 18
Cdk19	cyclin-dependent kinase 19
Cdk2	cyclin-dependent kinase 2
Cdk20	cyclin-dependent kinase 20
Cdk2ap1	CDK2 (cyclin-dependent kinase 2)-associated protein 1
Cdk4	cyclin-dependent kinase 4
Cdk5	cyclin-dependent kinase 5
Cdk6	cyclin-dependent kinase 6
Cdk7	cyclin-dependent kinase 7
Cdk8	cyclin-dependent kinase 8
Cdk9	cyclin-dependent kinase 9 (CDC2-related kinase)
Cdkl1	cyclin-dependent kinase-like 1 (CDC2-related kinase)
Cdkl2	cyclin-dependent kinase-like 2 (CDC2-related kinase)
Cdkl3	cyclin-dependent kinase-like 3
Cdkl5	cyclin-dependent kinase-like 5
Cdkn1a	cyclin-dependent kinase inhibitor 1A (P21)
Cdkn1b	cyclin-dependent kinase inhibitor 1B
Cdkn2b	cyclin dependent kinase inhibitor 2B
Cdkn2c	cyclin dependent kinase inhibitor 2C
Cdkn2d	cyclin dependent kinase inhibitor 2D
Cerk	ceramide kinase
Cerkl	ceramide kinase-like
Chka	choline kinase alpha
Chkb	choline kinase beta
Chuk	conserved helix-loop-helix ubiquitous kinase
Cilk1	ciliogenesis associated kinase 1
Cinp	cyclin-dependent kinase 2 interacting protein
Ckb	creatine kinase, brain
Ckmt1	creatine kinase, mitochondrial 1, ubiquitous
Clk1	CDC-like kinase 1
Clk2	CDC-like kinase 2
Clk3	CDC-like kinase 3
Clk4	CDC like kinase 4
Cmpk1	cytidine monophosphate (UMP-CMP) kinase 1
Cmpk2	cytidine monophosphate (UMP-CMP) kinase 2, mitochondrial
Cnksr1	connector enhancer of kinase suppressor of Ras 1
Csk	c-src tyrosine kinase
Csnk1a1	casein kinase 1, alpha 1
Csnk1d	casein kinase 1, delta
Csnk1e	casein kinase 1, epsilon
Csnk1g1	casein kinase 1, gamma 1
Csnk1g2	casein kinase 1, gamma 2
Csnk1g3	casein kinase 1, gamma 3
Csnk2a1	casein kinase 2, alpha 1 polypeptide
Csnk2a2	casein kinase 2, alpha prime polypeptide
Csnk2b	casein kinase 2, beta polypeptide
Dapk1	death associated protein kinase 1
Dapk3	death-associated protein kinase 3
Dcakd	dephospho-CoA kinase domain containing
Dck	deoxycytidine kinase
Dclk2	doublecortin-like kinase 2
Dclk3	doublecortin-like kinase 3
Dgka	diacylglycerol kinase, alpha
Dgkd	diacylglycerol kinase, delta
Dgke	diacylglycerol kinase, epsilon
Dgkh	diacylglycerol kinase, eta
Dgkq	diacylglycerol kinase, theta
Dgkz	diacylglycerol kinase zeta
Dguok	deoxyguanosine kinase
Dipk1a	divergent protein kinase domain 1A
Dipk1b	divergent protein kinase domain 1B
Dipk2a	divergent protein kinase domain 2A
Dmpk	dystrophia myotonica-protein kinase
Dolk	dolichol kinase
Dstyk	dual serine/threonine and tyrosine protein kinase
Dtymk	deoxythymidylate kinase
Dyrk1a	dual-specificity tyrosine-(Y)-phosphorylation regulated kinase 1a
Dyrk1b	dual-specificity tyrosine-(Y)-phosphorylation regulated kinase 1b
Dyrk2	dual-specificity tyrosine-(Y)-phosphorylation regulated kinase 2
Eef2k	eukaryotic elongation factor-2 kinase
Eif2ak1	eukaryotic translation initiation factor 2 alpha kinase 1
Eif2ak2	eukaryotic translation initiation factor 2-alpha kinase 2
Eif2ak3	eukaryotic translation initiation factor 2 alpha kinase 3
Eif2ak4	eukaryotic translation initiation factor 2 alpha kinase 4
Erbb2	erb-b2 receptor tyrosine kinase 2
Erbb3	erb-b2 receptor tyrosine kinase 3
Erbb4	erb-b2 receptor tyrosine kinase 4
Etnk1	ethanolamine kinase 1
Etnk2	ethanolamine kinase 2
Fam20b	FAM20B, glycosaminoglycan xylosylkinase
Fam20c	FAM20C, golgi associated secretory pathway kinase
Fastk	Fas-activated serine/threonine kinase
Fastkd1	FAST kinase domains 1
Fastkd2	FAST kinase domains 2
Fastkd3	FAST kinase domains 3
Fastkd5	FAST kinase domains 5
Fcsk	fucose kinase
Fer	fer (fms/fps related) protein kinase
Fggy	FGGY carbohydrate kinase domain containing
Fgr	FGR proto-oncogene, Src family tyrosine kinase
Flt1	FMS-like tyrosine kinase 1
Flt4	FMS-like tyrosine kinase 4
Fn3k	fructosamine 3 kinase
Fn3krp	fructosamine 3 kinase related protein
Frk	fyn-related kinase
Gak	cyclin G associated kinase
Galk1	galactokinase 1
Galk2	galactokinase 2
Gk	glycerol kinase
Gk5	glycerol kinase 5 (putative)
Gkap1	G kinase anchoring protein 1
Glyctk	glycerate kinase
Gm10297	G kinase anchoring protein 1 pseudogene
Gm12184	CDK2 (cyclin-dependent kinase 2)-associated protein 1 pseudogene
Gm12892	brain creatine kinase pseudogene
Gm6560	pyruvate kinase, muscle pseudogene
Gne	glucosamine (UDP-N-acetyl)-2-epimerase/N-acetylmannosamine kinase
Grk2	G protein-coupled receptor kinase 2
Grk3	G protein-coupled receptor kinase 3
Grk4	G protein-coupled receptor kinase 4
Grk5	G protein-coupled receptor kinase 5
Grk6	G protein-coupled receptor kinase 6
Gsk3a	glycogen synthase kinase 3 alpha
Gsk3b	glycogen synthase kinase 3 beta
Guk1	guanylate kinase 1
Hgs	HGF-regulated tyrosine kinase substrate
Hipk1	homeodomain interacting protein kinase 1
Hipk2	homeodomain interacting protein kinase 2
Hipk3	homeodomain interacting protein kinase 3
Hk1	hexokinase 1
Hk3	hexokinase 3
Hykk	hydroxylysine kinase 1
Ibtk	inhibitor of Bruton agammaglobulinemia tyrosine kinase
Idnk	idnK gluconokinase homolog (E. coli)
Ikbkb	inhibitor of kappaB kinase beta
Ikbkg	inhibitor of kappaB kinase gamma
Ilk	integrin linked kinase
Ilkap	integrin-linked kinase-associated serine/threonine phosphatase 2C
Ip6k1	inositol hexaphosphate kinase 1
Ip6k2	inositol hexaphosphate kinase 2
Ipmk	inositol polyphosphate multikinase
Ippk	inositol 1,3,4,5,6-pentakisphosphate 2-kinase
Irak1	interleukin-1 receptor-associated kinase 1
Irak1bp1	interleukin-1 receptor-associated kinase 1 binding protein 1
Irak2	interleukin-1 receptor-associated kinase 2
Irak4	interleukin-1 receptor-associated kinase 4
Itpk1	inositol 1,3,4-triphosphate 5/6 kinase
Itpkb	inositol 1,4,5-trisphosphate 3-kinase B
Itpkc	inositol 1,4,5-trisphosphate 3-kinase C
Jak1	Janus kinase 1
Jak2	Janus kinase 2
Jak3	Janus kinase 3
Kalrn	kalirin, RhoGEF kinase
Kdr	kinase insert domain protein receptor
Khk	ketohexokinase
Kidins220	kinase D-interacting substrate 220
Kit	KIT proto-oncogene receptor tyrosine kinase
Ksr1	kinase suppressor of ras 1
Limk1	LIM-domain containing, protein kinase
Limk2	LIM motif-containing protein kinase 2
Lmtk2	lemur tyrosine kinase 2
Lrrk1	leucine-rich repeat kinase 1
Lrrk2	leucine-rich repeat kinase 2
Lyn	LYN proto-oncogene, Src family tyrosine kinase
Madd	MAP-kinase activating death domain
Magi1	membrane associated guanylate kinase, WW and PDZ domain containing 1
Magi2	membrane associated guanylate kinase, WW and PDZ domain containing 2
Magi3	membrane associated guanylate kinase, WW and PDZ domain containing 3
Map2k1	mitogen-activated protein kinase kinase 1
Map2k2	mitogen-activated protein kinase kinase 2
Map2k3	mitogen-activated protein kinase kinase 3
Map2k4	mitogen-activated protein kinase kinase 4
Map2k5	mitogen-activated protein kinase kinase 5
Map2k6	mitogen-activated protein kinase kinase 6
Map2k7	mitogen-activated protein kinase kinase 7
Map3k1	mitogen-activated protein kinase kinase kinase 1
Map3k10	mitogen-activated protein kinase kinase kinase 10
Map3k11	mitogen-activated protein kinase kinase kinase 11
Map3k12	mitogen-activated protein kinase kinase kinase 12
Map3k13	mitogen-activated protein kinase kinase kinase 13
Map3k14	mitogen-activated protein kinase kinase kinase 14
Map3k15	mitogen-activated protein kinase kinase kinase 15
Map3k2	mitogen-activated protein kinase kinase kinase 2
Map3k20	mitogen-activated protein kinase kinase kinase 20
Map3k21	mitogen-activated protein kinase kinase kinase 21
Map3k3	mitogen-activated protein kinase kinase kinase 3
Map3k4	mitogen-activated protein kinase kinase kinase 4
Map3k5	mitogen-activated protein kinase kinase kinase 5
Map3k7	mitogen-activated protein kinase kinase kinase 7
Map3k9	mitogen-activated protein kinase kinase kinase 9
Map4k2	mitogen-activated protein kinase kinase kinase kinase 2
Map4k3	mitogen-activated protein kinase kinase kinase kinase 3
Map4k4	mitogen-activated protein kinase kinase kinase kinase 4
Map4k5	mitogen-activated protein kinase kinase kinase kinase 5
Mapk1	mitogen-activated protein kinase 1
Mapk10	mitogen-activated protein kinase 10
Mapk12	mitogen-activated protein kinase 12
Mapk13	mitogen-activated protein kinase 13
Mapk14	mitogen-activated protein kinase 14
Mapk15	mitogen-activated protein kinase 15
Mapk1ip1	mitogen-activated protein kinase 1 interacting protein 1
Mapk1ip1l	mitogen-activated protein kinase 1 interacting protein 1-like
Mapk3	mitogen-activated protein kinase 3
Mapk4	mitogen-activated protein kinase 4
Mapk6	mitogen-activated protein kinase 6
Mapk7	mitogen-activated protein kinase 7
Mapk8	mitogen-activated protein kinase 8
Mapk8ip1	mitogen-activated protein kinase 8 interacting protein 1
Mapk8ip2	mitogen-activated protein kinase 8 interacting protein 2
Mapk8ip3	mitogen-activated protein kinase 8 interacting protein 3
Mapk9	mitogen-activated protein kinase 9
Mapkap1	mitogen-activated protein kinase associated protein 1
Mapkapk2	MAP kinase-activated protein kinase 2
Mapkapk3	mitogen-activated protein kinase-activated protein kinase 3
Mapkapk5	MAP kinase-activated protein kinase 5
Mapkbp1	mitogen-activated protein kinase binding protein 1
Marcks	myristoylated alanine rich protein kinase C substrate
Mark2	MAP/microtubule affinity regulating kinase 2
Mark3	MAP/microtubule affinity regulating kinase 3
Mark4	MAP/microtubule affinity regulating kinase 4
Mast2	microtubule associated serine/threonine kinase 2
Mast3	microtubule associated serine/threonine kinase 3
Mast4	microtubule associated serine/threonine kinase family member 4
Mertk	MER proto-oncogene tyrosine kinase
Mink1	misshapen-like kinase 1 (zebrafish)
Mknk1	MAP kinase-interacting serine/threonine kinase 1
Mknk2	MAP kinase-interacting serine/threonine kinase 2
Mob1a	MOB kinase activator 1A
Mob1b	MOB kinase activator 1B
Mob2	MOB kinase activator 2
Mob3a	MOB kinase activator 3A
Mob3b	MOB kinase activator 3B
Mob3c	MOB kinase activator 3C
Mok	MOK protein kinase
Mtor	mechanistic target of rapamycin kinase
Mvk	mevalonate kinase
Mylk	myosin, light polypeptide kinase
Nadk	NAD kinase
Nadk2	NAD kinase 2, mitochondrial
Nagk	N-acetylglucosamine kinase
Nck1	non-catalytic region of tyrosine kinase adaptor protein 1
Nck2	non-catalytic region of tyrosine kinase adaptor protein 2
Nek1	NIMA (never in mitosis gene a)-related expressed kinase 1
Nek4	NIMA (never in mitosis gene a)-related expressed kinase 4
Nek7	NIMA (never in mitosis gene a)-related expressed kinase 7
Nek8	NIMA (never in mitosis gene a)-related expressed kinase 8
Nek9	NIMA (never in mitosis gene a)-related expressed kinase 9
Nim1k	NIM1 serine/threonine protein kinase
Nlk	nemo like kinase
Nme1	NME/NM23 nucleoside diphosphate kinase 1
Nme2	NME/NM23 nucleoside diphosphate kinase 2
Nme3	NME/NM23 nucleoside diphosphate kinase 3
Nme6	NME/NM23 nucleoside diphosphate kinase 6
Nmrk1	nicotinamide riboside kinase 1
Nuak1	NUAK family, SNF1-like kinase, 1
Nuak2	NUAK family, SNF1-like kinase, 2
Nucks1	nuclear casein kinase and cyclin-dependent kinase substrate 1
Nyap1	neuronal tyrosine-phosphorylated phosphoinositide 3-kinase adaptor 1
Pacsin2	protein kinase C and casein kinase substrate in neurons 2
Pacsin3	protein kinase C and casein kinase substrate in neurons 3
Pak2	p21 (RAC1) activated kinase 2
Pak4	p21 (RAC1) activated kinase 4
Pak6	p21 (RAC1) activated kinase 6
Pakap	paralemmin A kinase anchor protein
Pank1	pantothenate kinase 1
Pank2	pantothenate kinase 2
Pank3	pantothenate kinase 3
Pank4	pantothenate kinase 4
Pck1	phosphoenolpyruvate carboxykinase 1, cytosolic
Pck2	phosphoenolpyruvate carboxykinase 2 (mitochondrial)
Pdik1l	PDLIM1 interacting kinase 1 like
Pdk1	pyruvate dehydrogenase kinase, isoenzyme 1
Pdk2	pyruvate dehydrogenase kinase, isoenzyme 2
Pdk3	pyruvate dehydrogenase kinase, isoenzyme 3
Pdk4	pyruvate dehydrogenase kinase, isoenzyme 4
Pdpk1	3-phosphoinositide dependent protein kinase 1
Pdxk	pyridoxal (pyridoxine, vitamin B6) kinase
Peak1	pseudopodium-enriched atypical kinase 1
Pfkfb2	6-phosphofructo-2-kinase/fructose-2,6-biphosphatase 2
Pfkfb3	6-phosphofructo-2-kinase/fructose-2,6-biphosphatase 3
Pfkfb4	6-phosphofructo-2-kinase/fructose-2,6-biphosphatase 4
Pfkl	phosphofructokinase, liver, B-type
Pfkm	phosphofructokinase, muscle
Pfkp	phosphofructokinase, platelet
Pgk1	phosphoglycerate kinase 1
Pgk1-rs7	phosphoglycerate kinase-1, related sequence-7
Phka1	phosphorylase kinase alpha 1
Phka2	phosphorylase kinase alpha 2
Phkb	phosphorylase kinase beta
Phkg2	phosphorylase kinase, gamma 2 (testis)
Pi4k2a	phosphatidylinositol 4-kinase type 2 alpha
Pi4k2b	phosphatidylinositol 4-kinase type 2 beta
Pi4ka	phosphatidylinositol 4-kinase alpha
Pi4kb	phosphatidylinositol 4-kinase beta
Pick1	protein interacting with C kinase 1
Pik3c2a	phosphatidylinositol-4-phosphate 3-kinase catalytic subunit type 2 alpha
Pik3c2b	phosphatidylinositol-4-phosphate 3-kinase catalytic subunit type 2 beta
Pik3c3	phosphatidylinositol 3-kinase catalytic subunit type 3
Pik3ca	phosphatidylinositol-4,5-bisphosphate 3-kinase catalytic subunit alpha
Pik3cb	phosphatidylinositol-4,5-bisphosphate 3-kinase catalytic subunit beta
Pik3cd	phosphatidylinositol-4,5-bisphosphate 3-kinase catalytic subunit delta
Pik3ip1	phosphoinositide-3-kinase interacting protein 1
Pik3r1	phosphoinositide-3-kinase regulatory subunit 1
Pik3r2	phosphoinositide-3-kinase regulatory subunit 2
Pik3r3	phosphoinositide-3-kinase regulatory subunit 3
Pik3r4	phosphoinositide-3-kinase regulatory subunit 4
Pikfyve	phosphoinositide kinase, FYVE type zinc finger containing
Pink1	PTEN induced putative kinase 1
Pip4k2a	phosphatidylinositol-5-phosphate 4-kinase, type II, alpha
Pip4k2b	phosphatidylinositol-5-phosphate 4-kinase, type II, beta
Pip4k2c	phosphatidylinositol-5-phosphate 4-kinase, type II, gamma
Pip5k1a	phosphatidylinositol-4-phosphate 5-kinase, type 1 alpha
Pip5k1c	phosphatidylinositol-4-phosphate 5-kinase, type 1 gamma
Pkdcc	protein kinase domain containing, cytoplasmic
Pkia	protein kinase inhibitor, alpha
Pkig	protein kinase inhibitor, gamma
Pkm	pyruvate kinase, muscle
Pkn1	protein kinase N1
Pkn2	protein kinase N2
Plau	plasminogen activator, urokinase
Plk1	polo like kinase 1
Plk2	polo like kinase 2
Plk3	polo like kinase 3
Pmvk	phosphomevalonate kinase
Pnkp	polynucleotide kinase 3'- phosphatase
Pomk	protein-O-mannose kinase
Ppip5k1	diphosphoinositol pentakisphosphate kinase 1
Ppip5k2	diphosphoinositol pentakisphosphate kinase 2
Prag1	PEAK1 related kinase activating pseudokinase 1
Prkaa1	protein kinase, AMP-activated, alpha 1 catalytic subunit
Prkaa2	protein kinase, AMP-activated, alpha 2 catalytic subunit
Prkab1	protein kinase, AMP-activated, beta 1 non-catalytic subunit
Prkab2	protein kinase, AMP-activated, beta 2 non-catalytic subunit
Prkaca	protein kinase, cAMP dependent, catalytic, alpha
Prkacb	protein kinase, cAMP dependent, catalytic, beta
Prkag1	protein kinase, AMP-activated, gamma 1 non-catalytic subunit
Prkag2	protein kinase, AMP-activated, gamma 2 non-catalytic subunit
Prkar1a	protein kinase, cAMP dependent regulatory, type I, alpha
Prkar2a	protein kinase, cAMP dependent regulatory, type II alpha
Prkca	protein kinase C, alpha
Prkcd	protein kinase C, delta
Prkce	protein kinase C, epsilon
Prkch	protein kinase C, eta
Prkci	protein kinase C, iota
Prkcq	protein kinase C, theta
Prkcsh	protein kinase C substrate 80K-H
Prkcz	protein kinase C, zeta
Prkd1	protein kinase D1
Prkd2	protein kinase D2
Prkd3	protein kinase D3
Prkdc	protein kinase, DNA activated, catalytic polypeptide
Prkra	protein kinase, interferon inducible double stranded RNA dependent activator
Prkx	protein kinase, X-linked
Pskh1	protein serine kinase H1
Pstk	phosphoseryl-tRNA kinase
Ptk2	PTK2 protein tyrosine kinase 2
Ptk2b	PTK2 protein tyrosine kinase 2 beta
Ptk7	PTK7 protein tyrosine kinase 7
Pxk	PX domain containing serine/threonine kinase
Rack1	receptor for activated C kinase 1
Rbks	ribokinase
Rfk	riboflavin kinase
Riok1	RIO kinase 1
Riok2	RIO kinase 2
Riok3	RIO kinase 3
Ripk1	receptor (TNFRSF)-interacting serine-threonine kinase 1
Ripk2	receptor (TNFRSF)-interacting serine-threonine kinase 2
Ripk4	receptor-interacting serine-threonine kinase 4
Rock1	Rho-associated coiled-coil containing protein kinase 1
Rock2	Rho-associated coiled-coil containing protein kinase 2
Ror2	receptor tyrosine kinase-like orphan receptor 2
Rps6ka1	ribosomal protein S6 kinase polypeptide 1
Rps6ka2	ribosomal protein S6 kinase, polypeptide 2
Rps6ka3	ribosomal protein S6 kinase polypeptide 3
Rps6ka4	ribosomal protein S6 kinase, polypeptide 4
Rps6ka5	ribosomal protein S6 kinase, polypeptide 5
Rps6ka6	ribosomal protein S6 kinase polypeptide 6
Rps6kb1	ribosomal protein S6 kinase, polypeptide 1
Rps6kb2	ribosomal protein S6 kinase, polypeptide 2
Rps6kc1	ribosomal protein S6 kinase polypeptide 1
Ryk	receptor-like tyrosine kinase
Sbk1	SH3-binding kinase 1
Sgk1	serum/glucocorticoid regulated kinase 1
Sgk2	serum/glucocorticoid regulated kinase 2
Sgk3	serum/glucocorticoid regulated kinase 3
Sh3kbp1	SH3-domain kinase binding protein 1
Shpk	sedoheptulokinase
Sik1	salt inducible kinase 1
Sik2	salt inducible kinase 2
Sik3	SIK family kinase 3
Slk	STE20-like kinase
Smg1	SMG1 nonsense mediated mRNA decay associated PI3K related kinase
Snrk	SNF related kinase
Sphk1	sphingosine kinase 1
Sphk2	sphingosine kinase 2
Srcin1	SRC kinase signaling inhibitor 1
Srpk1	serine/arginine-rich protein specific kinase 1
Srpk2	serine/arginine-rich protein specific kinase 2
Stk10	serine/threonine kinase 10
Stk11	serine/threonine kinase 11
Stk11ip	serine/threonine kinase 11 interacting protein
Stk16	serine/threonine kinase 16
Stk17b	serine/threonine kinase 17b (apoptosis-inducing)
Stk19	serine/threonine kinase 19
Stk24	serine/threonine kinase 24
Stk25	serine/threonine kinase 25 (yeast)
Stk26	serine/threonine kinase 26
Stk3	serine/threonine kinase 3
Stk32b	serine/threonine kinase 32B
Stk35	serine/threonine kinase 35
Stk36	serine/threonine kinase 36
Stk38	serine/threonine kinase 38
Stk38l	serine/threonine kinase 38 like
Stk39	serine/threonine kinase 39
Stk4	serine/threonine kinase 4
Stk40	serine/threonine kinase 40
Strada	STE20-related kinase adaptor alpha
Stradb	STE20-related kinase adaptor beta
Strap	serine/threonine kinase receptor associated protein
Tab1	TGF-beta activated kinase 1/MAP3K7 binding protein 1
Tab2	TGF-beta activated kinase 1/MAP3K7 binding protein 2
Tab3	TGF-beta activated kinase 1/MAP3K7 binding protein 3
Taok1	TAO kinase 1
Taok2	TAO kinase 2
Taok3	TAO kinase 3
Tbck	TBC1 domain containing kinase
Tbk1	TANK-binding kinase 1
Tec	tec protein tyrosine kinase
Tek	TEK receptor tyrosine kinase
Tesk1	testis specific protein kinase 1
Tesk2	testis-specific kinase 2
Tie1	tyrosine kinase with immunoglobulin-like and EGF-like domains 1
Tk2	thymidine kinase 2, mitochondrial
Tkfc	triokinase, FMN cyclase
Tlk1	tousled-like kinase 1
Tlk2	tousled-like kinase 2 (Arabidopsis)
Tnik	TRAF2 and NCK interacting kinase
Tnk1	tyrosine kinase, non-receptor, 1
Tnk2	tyrosine kinase, non-receptor, 2

## Sheet: Table S8 transcription factors
Gene	Gene Name
Aatf	apoptosis antagonizing transcription factor
Ahctf1	AT hook containing transcription factor 1
Akna	AT-hook transcription factor
Atf1	activating transcription factor 1
Atf2	activating transcription factor 2
Atf3	activating transcription factor 3
Atf4	activating transcription factor 4
Atf5	activating transcription factor 5
Atf6	activating transcription factor 6
Atf6b	activating transcription factor 6 beta
Atf7	activating transcription factor 7
Atf7ip	activating transcription factor 7 interacting protein
Bach1	BTB and CNC homology 1, basic leucine zipper transcription factor 1
Bclaf1	BCL2-associated transcription factor 1
Bptf	bromodomain PHD finger transcription factor
Btf3	basic transcription factor 3
Btf3l4	basic transcription factor 3-like 4
Crebzf	CREB/ATF bZIP transcription factor
Dach1	dachshund family transcription factor 1
Deaf1	DEAF1, transcription factor
Dmtf1	cyclin D binding myb like transcription factor 1
E2f3	E2F transcription factor 3
E2f4	E2F transcription factor 4
E2f5	E2F transcription factor 5
E2f6	E2F transcription factor 6
E4f1	E4F transcription factor 1
Elf1	E74 like ETS transcription factor 1
Elf4	E74-like factor 4 (ets domain transcription factor)
Erg	ETS transcription factor
Grhl2	grainyhead like transcription factor 2
Gtf2a1	general transcription factor II A, 1
Gtf2a2	general transcription factor II A, 2
Gtf2b	general transcription factor IIB
Gtf2e1	general transcription factor II E, polypeptide 1 (alpha subunit)
Gtf2e2	general transcription factor II E, polypeptide 2 (beta subunit)
Gtf2f1	general transcription factor IIF, polypeptide 1
Gtf2f2	general transcription factor IIF, polypeptide 2
Gtf2h1	general transcription factor II H, polypeptide 1
Gtf2h2	general transcription factor II H, polypeptide 2
Gtf2h3	general transcription factor IIH, polypeptide 3
Gtf2h4	general transcription factor II H, polypeptide 4
Gtf2h5	general transcription factor IIH, polypeptide 5
Gtf2i	general transcription factor II I
Gtf2ird1	general transcription factor II I repeat domain-containing 1
Gtf3a	general transcription factor III A
Gtf3c1	general transcription factor III C 1
Gtf3c2	general transcription factor IIIC, polypeptide 2, beta
Gtf3c3	general transcription factor IIIC, polypeptide 3
Gtf3c4	general transcription factor IIIC, polypeptide 4
Gtf3c5	general transcription factor IIIC, polypeptide 5
Gtf3c6	general transcription factor IIIC, polypeptide 6, alpha
Hbp1	high mobility group box transcription factor 1
Hes1	hes family bHLH transcription factor 1
Hinfp	histone H4 transcription factor
Hltf	helicase-like transcription factor
Hsf4	heat shock transcription factor 4
Lztfl1	leucine zipper transcription factor-like 1
Maz	MYC-associated zinc finger protein (purine-binding transcription factor)
Mbtps1	membrane-bound transcription factor peptidase, site 1
Mbtps2	membrane-bound transcription factor peptidase, site 2
Mitf	melanogenesis associated transcription factor
Mrtfa	myocardin related transcription factor A
Mrtfb	myocardin related transcription factor B
Mtf1	metal response element binding transcription factor 1
Mtf2	metal response element binding transcription factor 2
Mypop	Myb-related transcription factor, partner of profilin
Nfx1	nuclear transcription factor, X-box binding 1
Nfxl1	nuclear transcription factor, X-box binding-like 1
Nfya	nuclear transcription factor-Y alpha
Nfyb	nuclear transcription factor-Y beta
Nfyc	nuclear transcription factor-Y gamma
Nfyc-ps	nuclear transcription factor-Y gamma, pseudogene
Pantr1	POU domain, class 3, transcription factor 3 adjacent noncoding transcript 1
Pbxip1	pre B cell leukemia transcription factor interacting protein 1
Phtf1	putative homeodomain transcription factor 1
Phtf2	putative homeodomain transcription factor 2
Pou2f1	POU domain, class 2, transcription factor 1
Pou3f3	POU domain, class 3, transcription factor 3
Pou6f1	POU domain, class 6, transcription factor 1
Rest	RE1-silencing transcription factor
Rrn3	RRN3 RNA polymerase I transcription factor homolog (yeast)
Runx1	runt related transcription factor 1
Sall1	spalt like transcription factor 1
Sall2	spalt like transcription factor 2
Sall3	spalt like transcription factor 3
Sim1	single-minded family bHLH transcription factor 1
Sim2	single-minded family bHLH transcription factor 2
Sp1	trans-acting transcription factor 1
Sp2	Sp2 transcription factor
Sp3	trans-acting transcription factor 3
Sp4	trans-acting transcription factor 4
Sp6	trans-acting transcription factor 6
Srebf1	sterol regulatory element binding transcription factor 1
Tcf12	transcription factor 12
Tcf19	transcription factor 19
Tcf20	transcription factor 20
Tcf24	transcription factor 24
Tcf25	transcription factor 25 (basic helix-loop-helix)
Tcf3	transcription factor 3
Tcf4	transcription factor 4
Tcf7l1	transcription factor 7 like 1 (T cell specific, HMG box)
Tcf7l2	transcription factor 7 like 2, T cell specific, HMG box
Tfam	transcription factor A, mitochondrial
Tfap2b	transcription factor AP-2 beta
Tfap4	transcription factor AP4
Tfb1m	transcription factor B1, mitochondrial
Tfb2m	transcription factor B2, mitochondrial
Tfcp2	transcription factor CP2
Tfcp2l1	transcription factor CP2-like 1
Tfdp1	transcription factor Dp 1
Tfdp2	transcription factor Dp 2
Tfe3	transcription factor E3
Tfeb	transcription factor EB
Irx1	Iroquois homeobox 1
Irx2	Iroquois homeobox 2
Irx3	Iroquois related homeobox 3
Foxq1	forkhead box Q1
Glis2	GLIS family zinc finger 2
Glis3	GLIS family zinc finger 3
Hnf1a	HNF1 homeobox A
Hnf1b	HNF1 homeobox B
